# Supplementary material for: DNA methylation variations underlie lettuce domestication and divergence
Source: Genome Biol. 2024 Jun 17;25:158. doi: 10.1186/s13059-024-03310-x (PMC11184767; doi:10.1186/s13059-024-03310-x)
Supplement: Supplementary file 1 — Supplementary Material 1. [file 13059_2024_3310_MOESM1_ESM.xlsx]

## Sheet: Table S1
Table S1. List of 52 Lactuca accessions used for generating DNA methylomes in this study.
Library type	Line ID	Lettuce group	Species name	Clean read pairs number	Depth	Error rate	CGN number	Accession name	Data source
BS-seq	CLBH_1	Butterhead	Lactuca sativa	34617197	6.24946	0.0177308	CGN05288	Cynthia; T27	This study
BS-seq	CLBH_2	Butterhead	Lactuca sativa	36287926	6.61352	0.017347	CGN09339	Prostejovsky Rychlik; LAC 217/71	This study
BS-seq	CLBH_3	Butterhead	Lactuca sativa	34477369	6.22635	0.0116367	CGN18707	Novita; M37883	This study
BS-seq	CLBH_4	Butterhead	Lactuca sativa	35218996	6.4008	0.0140558	CGN04824	Resistent	This study
BS-seq	CLBH_5	Butterhead	Lactuca sativa	42217439	7.62939	0.0122369	CGN14678	Judy; L2199	This study
BS-seq	CLBH_6	Butterhead	Lactuca sativa	37754114	6.86334	0.0183554	CGN20131	Limax; NUN 9077	This study
BS-seq	CLCL_1	Cos	Lactuca sativa	32398931	5.99486	0.0135544	CGN09383	Little Leprechaun	This study
BS-seq	CLCL_2	Cos	Lactuca sativa	34576784	6.33609	0.0190755	CGN04831	IVT 490	This study
BS-seq	CLCL_3	Cos	Lactuca sativa	39380115	7.15369	0.0142335	CGN04974	IVT 738	This study
BS-seq	CLCL_4	Cos	Lactuca sativa	40765233	7.18291	0.00826463	CGN05827	Romana Larga Verde	This study
BS-seq	CLCL_5	Cos	Lactuca sativa	40011542	7.28422	0.0219308	CGN13381	Marulia	This study
BS-seq	CLCL_6	Cos	Lactuca sativa	36749143	6.78753	0.0121225	CGN25060	Red Sparkle; E 16.2205	This study
BS-seq	CLCP_1	Crisp	Lactuca sativa	32017308	6.04293	0.0121105	CGN19088	Aspen; RS822560	This study
BS-seq	CLCP_2	Crisp	Lactuca sativa	35764119	6.80065	0.0102704	CGN25281	Salinas	This study
BS-seq	CLCP_3	Crisp	Lactuca sativa	35097908	6.60073	0.021161	CGN19031	Wintercut	This study
BS-seq	CLCP_4	Crisp	Lactuca sativa	37368741	6.83089	0.0195142	CGN19015	Tires	This study
BS-seq	CLCP_5	Crisp	Lactuca sativa	35855647	6.48783	0.0129568	CGN19009	Antina	This study
BS-seq	CLCP_6	Crisp	Lactuca sativa	34894990	6.64994	0.0135314	CGN17395	Sakurament; CNRIDG 201667	This study
BS-seq	CLCP_7	Crisp	Lactuca sativa	38512688	7.20607	0.0128115	CGN17396	Sinanogreen; CNRIDG 201674	This study
BS-seq	CLCP_8	Crisp	Lactuca sativa	34866213	6.28137	0.00778216	CGN04511	Batavia Amarilla	This study
BS-seq	CLCP_9	Crisp	Lactuca sativa	36407420	6.87329	0.0165312	CGN05198	IVT 200	This study
BS-seq	CLCP_10	Crisp	Lactuca sativa	34132633	6.32198	0.0106839	CGN20166	Greenway; AY 12/52	This study
BS-seq	CLSM_1	Stem	Lactuca sativa	37577112	6.45752	0.00903823	CGN05845	VIR 1172	This study
BS-seq	CLSM_2	Stem	Lactuca sativa	32909355	5.986	0.0153752	CGN05292	Celtuce	This study
BS-seq	CLSM_3	Stem	Lactuca sativa	36530540	6.6845	0.0332582	CGN18647	China 1	This study
BS-seq	CLSM_4	Stem	Lactuca sativa	38185225	6.89948	0.0141935	CGN24321	Celtuce	This study
BS-seq	CLSM_5	Stem	Lactuca sativa	32686482	5.78578	0.0130627	CGN17413	Dong Mo Wo Ju Sun	This study
BS-seq	CLSM_6	Stem	Lactuca sativa	36403359	6.62433	0.0138483	CGN11387	Tianjin Big Stem	This study
BS-seq	WLLS_1	Wild	Lactuca serriola	36637896	6.43721	0.00949745	CGN04929		This study
BS-seq	WLLS_2	Wild	Lactuca serriola	42621801	7.38199	0.00704575	CGN05075		This study
BS-seq	WLLS_3	Wild	Lactuca serriola	40318634	6.84636	0.0273764	CGN05894		This study
BS-seq	WLLS_4	Wild	Lactuca serriola	24460873	4.34805	0.0151819	CGN04774		This study
BS-seq	WLLS_5	Wild	Lactuca serriola	58944226	10.7552	0.0306655	CGN05158		This study
BS-seq	WLLS_6	Wild	Lactuca serriola	82351907	10.353	0.0175513	CGN05149		This study
BS-seq	WLLS_7	Wild	Lactuca serriola	22085473	3.86558	0.0129741	CGN05120		This study
BS-seq	WLLS_8	Wild	Lactuca serriola	70486098	9.57277	0.0230456	CGN22695		This study
BS-seq	WLLS_9	Wild	Lactuca serriola	24700819	2.33947	0.00862504	CGN22692		This study
BS-seq	WLLS_10	Wild	Lactuca serriola	23937464	3.83281	0.00872567	CGN15709		This study
BS-seq	WLLS_11	Wild	Lactuca serriola	23681947	3.58407	0.011745	CGN25437		This study
BS-seq	WLLS_12	Wild	Lactuca serriola	23542010	3.82594	0.0126598	CGN25411		This study
BS-seq	WLLS_13	Wild	Lactuca serriola	45849044	8.21461	0.0209536	CGN25392		This study
BS-seq	WLLS_14	Wild	Lactuca serriola	21977352	3.67933	0.0100041	CGN11335		This study
BS-seq	WLLS_15	Wild	Lactuca serriola	43742605	8.20888	0.0227669	CGN22746		This study
BS-seq	RLLV_1	Relatives	Lactuca virosa	40891179	5.30155	0.0158497	CGN21400		This study
BS-seq	RLLV_2	Relatives	Lactuca virosa	21353250	2.88463	0.0246019	CGN16272		This study
BS-seq	RLLV_3	Relatives	Lactuca virosa	18817300	1.80921	0.0146622	CGN16266		This study
BS-seq	RLLV_4	Relatives	Lactuca virosa	22719916	2.48349	0.0116569	CGN13325		This study
BS-seq	RLLV_5	Relatives	Lactuca virosa	21739484	2.60911	0.0197932	CGN13302		This study
BS-seq	RLLI_1	Relatives	Lactuca indica	44668662	5.29447	0.0206874	CGN14312	Sanelin Lampenas	This study
BS-seq	RLLI_2	Relatives	Lactuca indica	65116397	1.41428	0.0184615	CGN14316	Wo Yang Tai Gan	This study
BS-seq	RLLS_1	Relatives	Lactuca saligna	46568964	8.55177	0.0220669	CGN18674		This study
BS-seq	RLLS_2	Relatives	Lactuca saligna	42134493	4.70992	0.0071981	CGN13327	Wild Maruli	This study

## Sheet: Table S2
Table S2. WGS, RNA-seq, ATAC-seq, and HiC-seq data used in this study.
Library type	Line ID	Lettuce group	Clean read pairs number	Data source
WGS	CLBH_1	Butterhead	42971144	This study
WGS	CLBH_2	Butterhead	48354242	This study
WGS	CLBH_3	Butterhead	36796507	This study
WGS	CLBH_4	Butterhead	47699578	This study
WGS	CLBH_5	Butterhead	38385718	This study
WGS	CLBH_6	Butterhead	39833093	This study
WGS	CLCL_1	Cos	44747360	This study
WGS	CLCL_2	Cos	38105213	This study
WGS	CLCL_3	Cos	41658829	This study
WGS	CLCL_4	Cos	39364844	This study
WGS	CLCL_5	Cos	44761302	This study
WGS	CLCL_6	Cos	42879068	This study
WGS	CLCP_1	Crisp	35971134	This study
WGS	CLCP_2	Crisp	41238021	This study
WGS	CLCP_3	Crisp	42697732	This study
WGS	CLCP_4	Crisp	39770971	This study
WGS	CLCP_5	Crisp	49875352	This study
WGS	CLCP_6	Crisp	44782467	This study
WGS	CLCP_7	Crisp	34475588	This study
WGS	CLCP_8	Crisp	42760025	This study
WGS	CLCP_9	Crisp	45675936	This study
WGS	CLCP_10	Crisp	36512684	This study
WGS	CLSM_1	Stem	43110207	This study
WGS	CLSM_2	Stem	42794429	This study
WGS	CLSM_3	Stem	40502315	This study
WGS	CLSM_4	Stem	35968948	This study
WGS	CLSM_5	Stem	41402464	This study
WGS	CLSM_6	Stem	41904948	This study
WGS	WLLS_1	Wild	45735948	This study
WGS	WLLS_2	Wild	95164967	This study
WGS	WLLS_3	Wild	45998837	This study
WGS	WLLS_4	Wild	38658153	This study
WGS	WLLS_5	Wild	33430055	This study
WGS	WLLS_6	Wild	31221305	This study
WGS	WLLS_7	Wild	27041438	This study
WGS	WLLS_8	Wild	32779241	This study
WGS	WLLS_9	Wild	34545878	This study
WGS	WLLS_10	Wild	37105602	This study
WGS	WLLS_11	Wild	29552035	This study
WGS	WLLS_12	Wild	42804418	This study
WGS	WLLS_13	Wild	37563344	This study
WGS	WLLS_14	Wild	39987418	This study
WGS	WLLS_15	Wild	31593951	This study
WGS	RLLV_1	Relatives	43890480	This study
WGS	RLLV_2	Relatives	43898044	This study
WGS	RLLV_3	Relatives	37679064	This study
WGS	RLLV_4	Relatives	41796740	This study
WGS	RLLV_5	Relatives	35565732	This study
WGS	RLLI_1	Relatives	44887177	This study
WGS	RLLI_2	Relatives	35770295	This study
WGS	RLLS_1	Relatives	40420815	This study
WGS	RLLS_2	Relatives	39250775	This study
ATAC-seq	YL1	Stem	207138728	https://www.lettucegdb.com/data/ATAC-Seq/clean%20reads/Lactucasativalvarangustanairish_AE784-A1_1.fq.gz;https://www.lettucegdb.com/data/ATAC-Seq/clean%20reads/Lactucasativalvarangustanairish_AE784-A1_2.fq.gz;
Hi-C-seq	YL1	Stem	937674135	CRX303321 under the project No. PRJCA007442
RNA-seq	CLBH_1	Butterhead	161577	This study
RNA-seq	CLBH_2	Butterhead	5545435	This study
RNA-seq	CLBH_3	Butterhead	2960133	This study
RNA-seq	CLBH_4	Butterhead	4289002	This study
RNA-seq	CLBH_5	Butterhead	1349783	This study
RNA-seq	CLBH_6	Butterhead	2018690	This study
RNA-seq	CLCL_1	Cos	6260632	This study
RNA-seq	CLCL_2	Cos	3280470	This study
RNA-seq	CLCL_3	Cos	5925185	This study
RNA-seq	CLCL_4	Cos	4593488	This study
RNA-seq	CLCL_5	Cos	5502318	This study
RNA-seq	CLCL_6	Cos	3379283	This study
RNA-seq	CLCP_1	Crisp	936153	This study
RNA-seq	CLCP_2	Crisp	739230	This study
RNA-seq	CLCP_3	Crisp	848693	This study
RNA-seq	CLCP_4	Crisp	2743667	This study
RNA-seq	CLCP_5	Crisp	1381299	This study
RNA-seq	CLCP_6	Crisp	1187503	This study
RNA-seq	CLCP_7	Crisp	1146778	This study
RNA-seq	CLCP_8	Crisp	862659	This study
RNA-seq	CLCP_9	Crisp	16110970	This study
RNA-seq	CLCP_10	Crisp	5711537	This study
RNA-seq	CLSM_1	Stem	24803914	This study
RNA-seq	CLSM_2	Stem	1524905	This study
RNA-seq	CLSM_3	Stem	11371832	This study
RNA-seq	CLSM_4	Stem	1017935	This study
RNA-seq	CLSM_5	Stem	872533	This study
RNA-seq	CLSM_6	Stem	1366714	This study
RNA-seq	WLLS_1	Wild	4171383	This study
RNA-seq	WLLS_2	Wild	2913271	This study
RNA-seq	WLLS_3	Wild	1050603	This study
RNA-seq	WLLS_4	Wild	7716029	This study
RNA-seq	WLLS_5	Wild	889803	This study
RNA-seq	WLLS_6	Wild	418078	This study
RNA-seq	WLLS_7	Wild	912836	This study
RNA-seq	WLLS_8	Wild	1281898	This study
RNA-seq	WLLS_9	Wild	9590357	This study
RNA-seq	WLLS_10	Wild	1718210	This study
RNA-seq	WLLS_11	Wild	2911696	This study
RNA-seq	WLLS_12	Wild	555100	This study
RNA-seq	WLLS_13	Wild	1709390	This study
RNA-seq	WLLS_14	Wild	2688816	This study
RNA-seq	WLLS_15	Wild	1643533	This study
D101	CLCP_2	Crisp	19666020	This study
BS-seq	WLLS_5 rep1	Relatives	33449877	This study
BS-seq	WLLS_5 rep2	Relatives	37759690	This study
BS-seq	WLLS_5 5AzaC rep1	Relatives	14597387	This study
BS-seq	WLLS_5 5AzaC rep1	Relatives	21939048	This study
ATAC-seq	WLLS_5 rep1	Relatives	1001703	This study
ATAC-seq	WLLS_5 rep2	Relatives	1483542	This study
Dap-seq	CLCP_2	Crisp	2315991	This study
Dap-seq	CLCP_2	Crisp	3772199	This study

## Sheet: Table S3
Table S3. List of DMRs from pairwise comparisons of L. serriola, butterhead (butter), cos, crisp, and stem lettuce.
loc	Butter	Cos	Crisp	Stem	serriola	serriola-Butter	serriola-Cos	serriola-Crisp	serriola-Stem	Stem-Butter	Stem-Cos	Stem-Crisp	Butter-Cos	Butter-Crisp	Cos-Crisp
0-109417-0-109498	0.904762	0.90625	0.859722	0.6	0.234375	hypo	na	hypo	na	na	na	na	na	na	na
0-155313-0-155689	0.958333	0.895337	0.918988	0.882639	0.45744	hypo	na	na	na	na	na	na	na	na	na
0-232033-0-232219	0.95	0.970833	0.94375	0.933333	0.338462	hypo	hypo	hypo	hypo	na	na	na	na	na	na
0-248472-0-248650	0.047619	0.125	0.025	4.7e-05	0.529167	na	na	hyper	na	na	na	na	na	na	na
0-248672-0-248926	4e-06	1e-05	0.033333	4.7e-05	0.507143	hyper	hyper	na	na	na	na	na	na	na	na
0-249127-0-249391	0.152778	0.033333	0.016667	0.073016	0.547619	na	na	hyper	na	na	na	na	na	na	na
0-249418-0-249538	0.60119	1e-05	1.8e-05	0.733036	0.656818	na	hyper	hyper	na	na	hyper	hyper	na	na	na
0-249540-0-249612	0.625	1e-05	1.8e-05	0.819444	0.695714	na	hyper	hyper	na	na	hyper	hyper	na	na	na
0-249620-0-249779	0.583333	0.016667	0.037037	0.642361	0.658333	na	hyper	hyper	na	na	hyper	hyper	na	na	na
0-249929-0-250092	0.6825	1e-05	0.019167	0.481845	0.625992	na	hyper	hyper	na	na	na	na	na	hyper	na
0-250117-0-250353	0.73	0.244444	0.232202	0.75	0.619643	na	na	na	na	na	na	hyper	na	na	na
0-291250-0-291431	0.58125	0.4	0.626786	0.705556	0.956349	na	hyper	na	na	na	na	na	na	na	na
0-317220-0-317353	0.9	0.986111	0.885802	0.233333	0.635897	na	na	na	na	na	hypo	hypo	na	na	na
0-367063-0-367311	0.560952	0.466667	0.723479	0.347222	0.199725	na	na	hypo	na	na	na	na	na	na	na
0-373069-0-373508	0.847222	0.764286	0.895556	0.835169	0.194697	hypo	na	hypo	hypo	na	na	na	na	na	na
0-378150-0-378491	0.97619	0.958333	0.924375	0.902778	0.426407	hypo	hypo	na	na	na	na	na	na	na	na
0-379100-0-379299	0.972222	0.995238	0.9875	0.989583	0.481929	na	hypo	hypo	na	na	na	na	na	na	na
0-399936-0-400046	0.994792	0.979167	0.9875	0.865595	0.455556	hypo	hypo	hypo	na	na	na	na	na	na	na
0-400769-0-400797	0.936343	0.86169	0.956518	0.852083	0.405931	hypo	na	hypo	na	na	na	na	na	na	na
0-400923-0-401014	0.989881	0.959375	0.94125	0.896007	0.443114	hypo	hypo	na	na	na	na	na	na	na	na
0-407693-0-407764	0.604167	0.375	0.0625	0.7125	0.672917	na	na	hyper	na	na	na	hyper	na	na	na
0-407765-0-408095	0.28125	1e-05	0.033333	0.369114	0.67	na	hyper	hyper	na	na	na	na	na	na	na
0-456236-0-456344	0.952381	0.977679	0.927315	0.422222	0.864719	na	na	na	na	hypo	hypo	hypo	na	na	na
0-471057-0-471112	0.041667	1e-05	1.8e-05	4.7e-05	0.619444	na	na	hyper	na	na	na	na	na	na	na
0-471160-0-471186	0.145833	0.066667	1.8e-05	4.7e-05	0.809524	na	hyper	hyper	hyper	na	na	na	na	na	na
0-471212-0-471233	0.078125	0.1	1.8e-05	4.7e-05	0.9875	hyper	hyper	hyper	hyper	na	na	na	na	na	na
0-471340-0-471400	0.14125	1.1e-05	1.8e-05	4.7e-05	0.621181	na	hyper	hyper	hyper	na	na	na	na	na	na
0-471414-0-471462	0.083333	0.1	1.8e-05	0.030754	0.687847	hyper	na	hyper	hyper	na	na	na	na	na	na
0-471473-0-471559	0.131944	0.180556	1.8e-05	4.7e-05	0.790298	hyper	hyper	hyper	hyper	na	na	na	na	na	na
0-471600-0-471727	0.021528	0.041667	1.8e-05	0.006944	0.526157	hyper	na	hyper	hyper	na	na	na	na	na	na
0-471747-0-471845	0.050347	1e-05	0.01875	4.7e-05	0.74237	hyper	hyper	hyper	hyper	na	na	na	na	na	na
0-471892-0-471957	0.159722	0.0125	0.023438	4.6e-05	0.718344	hyper	hyper	hyper	hyper	na	na	na	na	na	na
0-471969-0-472013	0.149306	1e-05	1.7e-05	4.6e-05	0.812963	hyper	hyper	hyper	hyper	na	na	na	na	na	na
0-472051-0-472145	0.126667	0.055556	1.8e-05	4.7e-05	0.75974	hyper	hyper	hyper	hyper	na	na	na	na	na	na
0-499961-0-500182	0.632639	0.684722	0.905417	0.75	0.341667	na	na	hypo	na	na	na	na	na	na	na
0-508955-0-509147	0.706944	0.842857	0.911587	0.733333	0.368333	na	na	hypo	na	na	na	na	na	na	na
0-515978-0-516137	0.989583	1	0.947619	0.95625	0.474603	hypo	hypo	na	na	na	na	na	na	na	na
0-523969-0-524432	0.966667	0.965278	0.971409	0.803472	0.405128	hypo	hypo	hypo	na	na	na	na	na	na	na
0-532784-0-533046	0.877857	0.860185	0.93254	0.894593	0.42	na	na	hypo	na	na	na	na	na	na	na
0-533556-0-533741	0.454861	0.114583	0.254167	0.939236	0.291667	na	na	na	hypo	na	hyper	hyper	na	na	na
0-533742-0-533910	0.34375	1e-05	0.015873	0.96875	0.204545	na	na	na	hypo	na	hyper	hyper	na	na	na
0-533911-0-534150	0.333333	1e-05	1.8e-05	0.991667	0.194805	na	na	na	hypo	na	hyper	hyper	na	na	na
0-534151-0-534303	0.309524	9e-06	1.8e-05	0.917163	0.427083	na	na	na	na	na	hyper	hyper	na	na	na
0-534304-0-534452	0.3875	1e-05	1.8e-05	0.960119	0.411111	na	na	na	na	na	hyper	hyper	na	na	na
0-546033-0-546318	0.904464	0.96875	0.860119	0.860119	0.238095	hypo	hypo	hypo	hypo	na	na	na	na	na	na
0-546319-0-546723	0.934524	0.745833	0.841336	0.827778	0.255411	hypo	na	hypo	hypo	na	na	na	na	na	na
0-611221-0-611335	0.867808	0.863194	0.961106	0.25463	0.710927	na	na	na	na	hypo	hypo	hypo	na	na	na
0-611336-0-611392	0.773264	0.979514	0.917708	0.385764	0.783494	na	na	na	na	na	hypo	hypo	na	na	na
0-611393-0-611432	0.72	0.946181	0.92125	0.280903	0.710937	na	na	na	na	na	hypo	hypo	na	na	na
0-611527-0-611566	0.8	0.979663	0.915685	0.371667	0.706076	na	na	na	na	na	hypo	hypo	na	na	na
0-611605-0-611640	0.640625	0.972222	0.947083	0.37619	0.76125	na	na	na	na	na	hypo	hypo	na	na	na
0-611641-0-611728	0.622024	0.966931	0.936667	0.185979	0.722569	na	na	na	na	na	hypo	hypo	na	na	na
0-637251-0-637685	0.366667	0.076389	0.077778	0.647255	0.453012	na	na	na	na	na	na	hyper	na	na	na
0-649321-0-649573	0.399206	0.078571	0.0875	0.433333	0.654048	na	hyper	hyper	na	na	na	na	na	na	na
0-708073-0-708218	0.513889	0.083333	0.013889	0.870635	0.665	na	hyper	hyper	na	na	hyper	hyper	na	na	na
0-708219-0-708427	0.493056	0.083333	1.8e-05	0.9	0.791923	na	hyper	hyper	na	na	hyper	hyper	na	na	na
0-708428-0-708528	0.430556	0.041667	1.8e-05	0.669048	0.681647	na	hyper	hyper	na	na	hyper	hyper	na	na	na
0-709095-0-709238	0.484788	0.1875	0.451563	0.990476	0.892045	na	hyper	na	na	na	hyper	na	na	na	na
0-709239-0-709520	0.571429	0.333333	0.417857	0.92963	0.883333	na	hyper	na	na	na	na	na	na	na	na
0-776019-0-776055	0.296627	0.020833	0.417708	0.039286	0.645	na	hyper	na	na	na	na	na	na	na	na
0-777845-0-778010	0.770833	0.371429	0.415833	0.0625	0.169792	hypo	na	na	na	hypo	na	na	na	na	na
0-845393-0-845534	1	0.979167	0.9125	0.793333	0.36	na	na	hypo	na	na	na	na	na	na	na
0-846111-0-846144	0.979167	0.985417	0.99375	0.966667	0.451667	na	hypo	hypo	na	na	na	na	na	na	na
0-889213-0-889365	0.926429	0.973333	0.948197	0.880556	0.283333	hypo	hypo	hypo	na	na	na	na	na	na	na
0-1081385-0-1081679	0.903571	0.91	0.964286	0.875	0.449405	na	na	hypo	na	na	na	na	na	na	na
0-1159320-0-1159553	0.943333	1	0.880208	0.756349	0.444792	na	hypo	na	na	na	na	na	na	na	na
0-1378767-0-1378875	0.876984	0.837798	0.770833	0.065	0.557955	na	na	na	na	hypo	hypo	hypo	na	na	na
0-1382790-0-1383069	0.055556	0.690476	0.706696	0.233333	0.333333	na	na	na	na	na	na	na	hypo	hypo	na
0-1441761-0-1441801	0.739087	0.838095	0.894213	0.39	0.764107	na	na	na	na	na	na	hypo	na	na	na
0-1465509-0-1465617	0.689583	0.829067	0.750232	0.279167	0.681002	na	na	na	na	na	hypo	na	na	na	na
0-1476373-0-1476472	0.949643	0.95119	0.87037	0.111111	0.904545	na	na	na	hyper	hypo	hypo	na	na	na	na
0-1497200-0-1497236	0.838492	0.920486	0.907083	0.35	0.901923	na	na	na	hyper	na	na	hypo	na	na	na
0-1497278-0-1497350	0.96875	0.995833	0.93625	0.388889	0.909135	na	na	na	hyper	na	hypo	hypo	na	na	na
0-1527432-0-1527582	0.895833	0.941667	0.954167	0.834722	0.408333	na	hypo	hypo	na	na	na	na	na	na	na
0-1527720-0-1527806	0.965526	0.923611	0.922708	0.948313	0.429563	hypo	na	na	na	na	na	na	na	na	na
0-1527807-0-1527852	0.890873	0.761111	0.942708	0.884722	0.4275	na	na	hypo	na	na	na	na	na	na	na
0-1589001-0-1589282	0.9375	0.791667	0.983854	0.366667	0.545455	na	na	na	na	na	na	hypo	na	na	na
0-1601544-0-1601626	0.873016	1	0.92602	0.479167	0.747917	na	na	na	na	na	hypo	na	na	na	na
0-1617994-0-1618123	0.979167	1	0.953125	0.513889	0.494048	na	hypo	na	na	na	na	na	na	na	na
0-1619823-0-1620058	0.880952	0.946429	0.970238	0.577579	0.45	na	na	hypo	na	na	na	na	na	na	na
0-1649005-0-1649492	0.965625	0.911111	0.95	0.244444	0.689506	na	na	na	na	hypo	hypo	hypo	na	na	na
0-1831239-0-1831553	1	0.963889	0.864286	0.497222	0.453125	hypo	hypo	na	na	hypo	na	na	na	na	na
0-1871644-0-1871781	0.920833	0.96	0.986111	0.794048	0.444444	na	na	hypo	na	na	na	na	na	na	na
0-1912946-0-1913151	0.777778	0.708333	1	0.875	0.465625	na	na	hypo	na	na	na	na	na	na	na
0-1996451-0-1996591	0.881944	0.962963	0.941667	0.881019	0.386508	na	hypo	hypo	na	na	na	na	na	na	na
0-2006411-0-2006690	0.916667	0.833333	0.942857	0.782222	0.338435	na	na	hypo	na	na	na	na	na	na	na
0-2020297-0-2020645	0.874008	0.990741	0.893333	0.877778	0.450476	na	hypo	na	na	na	na	na	na	na	na
0-2044050-0-2044263	0.909722	0.934028	0.869048	0.865741	0.374432	hypo	hypo	na	na	na	na	na	na	na	na
0-2054991-0-2055223	0.893452	0.952381	0.93869	0.896329	0.424603	na	na	hypo	na	na	na	na	na	na	na
0-2111465-0-2111691	0.980556	0.954861	0.937917	0.433333	0.562771	na	na	na	na	hypo	hypo	hypo	na	na	na
0-2121849-0-2122010	0.979167	0.979762	0.908333	0.47619	0.75	na	na	na	na	hypo	hypo	na	na	na	na
0-2122149-0-2122220	1	0.994792	0.983333	0.735992	0.489394	hypo	hypo	na	na	na	na	na	na	na	na
0-2122522-0-2122625	0.979167	0.88664	0.944153	0.144444	0.284286	hypo	hypo	hypo	na	hypo	hypo	hypo	na	na	na
0-2169867-0-2169926	0.703333	0.467262	0.867708	0.125	0.297222	na	na	hypo	na	na	na	hypo	na	na	na
0-2216509-0-2216604	0.933333	0.96875	0.96	0.2	0.697619	na	na	na	na	na	na	hypo	na	na	na
0-2216735-0-2216874	0.98	0.9375	0.9625	0.224206	0.703283	na	na	na	na	hypo	na	hypo	na	na	na
0-2216877-0-2217024	0.966667	0.958333	0.975694	0.097222	0.860498	na	na	na	hyper	hypo	hypo	hypo	na	na	na
0-2219007-0-2219122	0.888889	1	0.96	0.338542	0.491435	na	hypo	na	na	hypo	hypo	hypo	na	na	na
0-2274962-0-2275191	0.805556	0.886111	0.914062	0.718333	0.31	na	hypo	hypo	na	na	na	na	na	na	na
0-2325338-0-2325489	0.895982	0.961785	0.93807	0.375	0.525	na	na	na	na	hypo	hypo	hypo	na	na	na
0-2346908-0-2346949	0.873214	0.954688	0.949219	0.444444	0.675	na	na	na	na	na	na	hypo	na	na	na
0-2349769-0-2349846	0.75	0.71875	0.944444	0.780556	0.406944	na	na	hypo	na	na	na	na	na	na	na
0-2471458-0-2471684	0.95	0.905556	0.9375	0.383333	0.71	na	na	na	na	hypo	hypo	hypo	na	na	na
0-2497693-0-2497925	0.95	0.873016	0.905804	0.908333	0.314583	hypo	hypo	hypo	hypo	na	na	na	na	na	na
0-2497959-0-2498185	0.97619	0.690476	0.9475	0.947222	0.361905	na	na	hypo	na	na	na	na	na	na	na
0-2529125-0-2529602	0.875	0.933333	0.9375	0.708333	0.316667	na	na	hypo	na	na	na	na	na	na	na
0-2670179-0-2670455	0.962302	0.901736	0.979663	0.867619	0.420833	hypo	na	hypo	na	na	na	na	na	na	na
0-2670456-0-2670636	0.834673	0.828819	0.938823	0.730556	0.21	hypo	hypo	hypo	na	na	na	na	na	na	na
0-2681109-0-2681199	0.491667	0.166667	0.535714	0.277778	0.790173	na	hyper	na	hyper	na	na	na	na	na	na
0-2787296-0-2787589	0.923611	0.681667	0.622421	0.787731	0.249533	hypo	na	na	na	na	na	na	na	na	na
0-2787664-0-2788087	0.941907	0.930205	0.859692	0.918873	0.408501	hypo	hypo	na	hypo	na	na	na	na	na	na
0-2841139-0-2841317	0.985	0.958333	0.972222	0.771429	0.027778	hypo	hypo	hypo	hypo	na	na	na	na	na	na
0-2841323-0-2841525	1	0.986111	0.938492	0.869048	0.416667	hypo	hypo	hypo	na	na	na	na	na	na	na
0-2855501-0-2855550	0.694444	0.888889	0.954398	0.444444	0.617708	na	na	na	na	na	na	hypo	na	na	na
0-2949581-0-2949869	0.383333	0.819444	0.968006	0.316667	0.550758	na	na	na	na	na	na	hypo	na	hypo	na
0-2949926-0-2950227	0.75	0.625	0.87037	0.333333	0.3425	na	na	hypo	na	na	na	hypo	na	na	na
0-2973979-0-2974344	0.375	0.438889	0.833581	0.320833	0.354167	na	na	na	na	na	na	hypo	na	na	na
0-3110698-0-3110877	0.935417	0.779464	0.991071	0.922619	0.463889	na	na	hypo	na	na	na	na	na	na	na
0-3111740-0-3111981	0.973214	0.969167	0.988095	0.964286	0.480556	na	na	hypo	na	na	na	na	na	na	na
0-3122422-0-3122578	0.961429	0.777778	0.913333	0.91875	0.385	hypo	na	hypo	na	na	na	na	na	na	na
0-3138636-0-3138816	1	0.638889	0.868512	18	0.472222	hypo	na	na	na	na	na	na	na	na	na
0-3138830-0-3139156	1	0.84375	0.861905	0.934375	0.473958	hypo	na	na	na	na	na	na	na	na	na
0-3142129-0-3142466	0.991667	0.843056	0.886012	0.845833	0.361458	hypo	na	hypo	na	na	na	na	na	na	na
0-3149007-0-3149239	0.95	0.977778	0.916402	0.729167	0.4	hypo	hypo	hypo	na	na	na	na	na	na	na
0-3157343-0-3157467	0.955357	0.82037	0.832385	0.883036	0.395833	hypo	na	na	na	na	na	na	na	na	na
0-3162245-0-3162431	0.89881	0.875	0.788095	0.733333	0.375397	hypo	na	na	na	na	na	na	na	na	na
0-3180308-0-3180449	1	0.645833	0.857143	0.859375	0.34127	hypo	na	hypo	na	na	na	na	na	na	na
0-3192657-0-3192953	0.958333	0.689484	0.947024	0.933333	0.44246	hypo	na	hypo	na	na	na	na	na	na	na
0-3202871-0-3203074	0.92	1	0.952381	0.933333	0.402116	na	hypo	hypo	na	na	na	na	na	na	na
0-3203075-0-3203350	0.965	0.8125	0.94709	0.71875	0.323313	hypo	na	hypo	na	na	na	na	na	na	na
0-3203351-0-3203848	0.988889	0.958333	0.889167	0.733333	0.402116	hypo	hypo	na	na	na	na	na	na	na	na
0-3220613-0-3220803	1	0.818122	0.924603	0.7875	0.460952	hypo	na	na	na	na	na	na	na	na	na
0-3231595-0-3231949	1	0.92	0.83631	0.6875	0.422024	hypo	na	na	na	na	na	na	na	na	na
0-3231950-0-3232150	0.9375	0.96875	0.977778	0.845238	0.426871	na	na	hypo	na	na	na	na	na	na	na
0-3235806-0-3236028	0.991667	0.987847	0.859259	0.875	0.479167	na	hypo	na	na	na	na	na	na	na	na
0-3244381-0-3244530	1	0.789286	0.965278	0.984375	0.392262	hypo	na	hypo	hypo	na	na	na	na	na	na
0-3259329-0-3259541	1	0.909259	0.937202	0.914286	0.397619	hypo	hypo	hypo	na	na	na	na	na	na	na
0-3269898-0-3270085	0.991667	0.958333	18	0.841667	0.490807	hypo	na	hypo	na	na	na	na	na	na	na
0-3270264-0-3270430	0.98	0.882937	0.9625	0.881324	0.449405	hypo	na	hypo	na	na	na	na	na	na	na
0-3278804-0-3279069	0.727778	0.888889	0.9	0.72	0.28	na	na	hypo	na	na	na	na	na	na	na
0-3299476-0-3299498	0.9375	0.883681	0.972222	0.798333	0.305	hypo	hypo	hypo	na	na	na	na	na	na	na
0-3303068-0-3303355	0.853175	1	0.867111	0.564236	0.273016	hypo	hypo	hypo	na	na	na	na	na	na	na
0-3327641-0-3327905	0.837302	0.773425	0.954497	0.67037	0.396746	na	na	hypo	na	na	na	na	na	na	na
0-3352840-0-3353198	0.84	0.770833	0.671495	0.773095	0.183036	hypo	na	na	na	na	na	na	na	na	na
0-3372879-0-3373178	0.8	0.663889	0.908333	0.640079	0.335931	na	na	hypo	na	na	na	na	na	na	na
0-3387617-0-3387677	0.895833	1	0.944444	0.891667	0.435	na	na	hypo	na	na	na	na	na	na	na
0-3391682-0-3391864	0.991667	0.979167	0.895106	0.989583	0.464286	hypo	hypo	na	hypo	na	na	na	na	na	na
0-3625200-0-3625254	0.958333	0.864583	0.974702	0.4	0.72	na	na	na	na	na	na	hypo	na	na	na
0-3817200-0-3817258	0.739167	0.868056	0.894643	0.375	0.653125	na	na	na	na	na	na	hypo	na	na	na
0-3824806-0-3824872	0.85	0.98125	0.922454	0.355952	0.642857	na	na	na	na	na	na	hypo	na	na	na
0-3865245-0-3865693	0.939087	0.9	0.915079	0.77619	0.415333	hypo	na	na	na	na	na	na	na	na	na
0-3867741-0-3868052	0.939815	1	0.908333	0.902778	0.421619	na	hypo	na	na	na	na	na	na	na	na
0-3903453-0-3903627	0.701111	0.438994	0.35356	0.026115	0.254545	na	na	na	na	hypo	na	na	na	na	na
0-3903792-0-3903935	0.89966	0.430119	0.329705	0.091667	0.250446	na	na	na	na	hypo	na	na	na	na	na
0-3953640-0-3953745	0.909389	0.894021	0.887854	0.454439	0.399313	hypo	na	na	na	na	na	na	na	na	na
0-3996991-0-3997435	0.90119	1	0.9	0.79752	0.419048	na	hypo	na	na	na	na	na	na	na	na
0-4004014-0-4004149	0.985714	0.745833	0.945238	0.861111	0.44974	hypo	na	na	na	na	na	na	na	na	na
0-4137784-0-4137888	1	0.988095	0.965278	0.891667	0.458333	na	na	hypo	na	na	na	na	na	na	na
0-4138068-0-4138223	0.993056	0.983333	0.915278	0.914286	0.461111	hypo	hypo	na	na	na	na	na	na	na	na
0-4149813-0-4149940	0.891429	0.803333	0.731481	0.614881	0.132653	hypo	hypo	hypo	na	na	na	na	na	na	na
0-4197034-0-4197219	0.2675	0.883333	0.604762	0.42881	0.29381	na	hypo	na	na	na	na	na	hypo	na	na
0-4197392-0-4197439	0.15	0.638889	0.748571	0.7475	0.789815	hyper	na	na	na	na	na	na	na	na	na
0-4243061-0-4243138	0.989583	0.829613	0.911111	0.761905	0.424868	hypo	na	na	na	na	na	na	na	na	na
0-4279786-0-4279879	0.991667	0.868056	0.834881	0.919048	0.486786	hypo	na	na	na	na	na	na	na	na	na
0-4304826-0-4304902	0.979167	0.977778	0.8375	0.839583	0.363528	hypo	hypo	na	na	na	na	na	na	na	na
0-4308119-0-4308359	0.784524	0.784226	0.655595	0.06498	0.796032	na	na	na	hyper	hypo	hypo	hypo	na	na	na
0-4313012-0-4313366	1	0.902778	0.938333	0.944792	0.478095	hypo	na	na	na	na	na	na	na	na	na
0-4313926-0-4314022	0.041667	0.005952	0.111111	0.166667	0.720602	hyper	hyper	hyper	na	na	na	na	na	na	na
0-4314025-0-4314087	4e-06	9e-06	0.1	0.125	0.587714	hyper	hyper	na	na	na	na	na	na	na	na
0-4314113-0-4314186	4e-06	9e-06	0.0875	0.166667	0.573077	hyper	hyper	na	na	na	na	na	na	na	na
0-4314233-0-4314285	4e-06	9e-06	0.111111	0.191667	0.642949	hyper	hyper	hyper	na	na	na	na	na	na	na
0-4314326-0-4314417	3e-06	0.05	0.111111	0.133333	0.642581	hyper	na	hyper	na	na	na	na	na	na	na
0-4314437-0-4314529	4e-06	1e-05	0.1	0.140278	0.639735	hyper	hyper	hyper	na	na	na	na	na	na	na
0-4314545-0-4314613	4e-06	0.013889	0.1	0.175	0.711458	hyper	hyper	hyper	na	na	na	na	na	na	na
0-4314629-0-4314748	4e-06	0.005208	0.125	0.16	0.622222	hyper	hyper	na	na	na	na	na	na	na	na
0-4314775-0-4314901	4e-06	0.033333	0.127604	0.149306	0.659881	hyper	hyper	hyper	na	na	na	na	na	na	na
0-4314927-0-4314987	4e-06	0.05	0.106481	0.166667	0.85	hyper	hyper	hyper	na	na	na	na	na	na	na
0-4314995-0-4315042	4e-06	0.075	0.111111	0.173611	0.757672	hyper	hyper	hyper	na	na	na	na	na	na	na
0-4323515-0-4323708	1	0.908333	0.921296	0.460317	0.661458	na	na	na	na	hypo	na	na	na	na	na
0-4325658-0-4325751	0.952778	0.975	0.872917	0.360648	0.764167	na	na	na	na	hypo	hypo	hypo	na	na	na
0-4402804-0-4403262	0.763889	0.761111	0.637262	0.251984	0.248148	hypo	hypo	na	na	hypo	hypo	na	na	na	na
0-4406464-0-4406704	0.261012	0.633333	0.858611	0.120833	0.352551	na	na	hypo	na	na	na	hypo	na	hypo	na
0-4414451-0-4414566	0.333337	0.677778	0.910648	0.788194	0.348148	na	na	hypo	na	na	na	na	na	hypo	na
0-4417398-0-4417483	0.388889	0.965972	0.972222	0.882917	0.841607	na	na	na	na	na	na	na	hypo	hypo	na
0-4442795-0-4443031	0.213333	0.746667	0.837024	0.888641	0.541905	na	na	na	na	hyper	na	na	na	hypo	na
0-4627671-0-4627887	0.361111	1	0.977679	0.883929	0.636905	na	na	na	na	hyper	na	na	hypo	hypo	na
0-4749365-0-4749498	0.277778	0.706667	0.846667	0.972222	0.801299	hyper	na	na	na	hyper	na	na	na	na	na
0-4753769-0-4753945	0.550794	0.816667	0.928571	0.841667	0.406667	na	na	hypo	na	na	na	na	na	na	na
0-4833492-0-4833549	0.458681	1	0.979167	0.733333	0.635417	na	na	na	na	na	na	na	hypo	hypo	na
0-4924515-0-4924742	0.962347	0.90625	0.956895	0.967336	0.333333	hypo	na	hypo	na	na	na	na	na	na	na
0-5011480-0-5011655	0.969841	0.936508	0.941138	0.458333	0.716026	na	na	na	na	hypo	na	na	na	na	na
0-5013551-0-5013663	0.966667	0.965278	0.906481	0.1875	0.743056	na	na	na	na	hypo	hypo	hypo	na	na	na
0-5038093-0-5038191	0.940625	0.9375	0.936111	0.416667	0.601515	na	na	na	na	na	na	hypo	na	na	na
0-5038192-0-5038348	0.914583	0.967361	0.950198	0.433333	0.735897	na	na	na	na	na	hypo	hypo	na	na	na
0-5100486-0-5100659	0.35	0.25	0.008333	4.7e-05	0.663889	na	na	hyper	na	na	na	na	na	na	na
0-5100660-0-5100727	0.4	0.2	0.027778	4.7e-05	0.7	na	na	hyper	na	na	na	na	na	na	na
0-5100728-0-5100842	0.333333	0.152778	1.8e-05	0.005952	0.677083	na	na	hyper	na	na	na	na	na	na	na
0-5100843-0-5100901	0.333333	0.1875	1.8e-05	4.7e-05	0.641667	na	na	hyper	na	na	na	na	na	na	na
0-5101057-0-5101112	0.4	1e-05	1.8e-05	4.6e-05	0.55	na	na	hyper	na	na	na	na	na	na	na
0-5101164-0-5101291	0.308611	0.2	1.8e-05	4.7e-05	0.541667	na	na	hyper	na	na	na	na	na	na	na
0-5101292-0-5101318	0.317708	0.2	1.8e-05	4.7e-05	0.76	na	na	hyper	na	na	na	na	na	na	na
0-5101319-0-5101382	0.324074	0.2	0.013889	4.7e-05	0.76	na	na	hyper	na	na	na	na	na	na	na
0-5101669-0-5101821	0.35	0.253056	0.056875	0.118056	0.610185	na	na	hyper	na	na	na	na	na	na	na
0-5178958-0-5179008	0.683333	0.625	0.992593	0.826389	0.30625	na	na	hypo	na	na	na	na	na	na	na
0-5223335-0-5223400	0.951389	0.975	0.925804	0.870833	0.333333	hypo	na	hypo	na	na	na	na	na	na	na
0-5255114-0-5255206	0.876736	0.966667	0.963148	0.89881	0.276667	hypo	hypo	hypo	hypo	na	na	na	na	na	na
0-5255289-0-5255547	0.914699	0.975595	0.9225	0.837566	0.350794	hypo	hypo	hypo	na	na	na	na	na	na	na
0-5256472-0-5256620	0.965278	0.939815	0.959259	0.989583	0.45	hypo	na	hypo	na	na	na	na	na	na	na
0-5256621-0-5256688	0.9375	0.979167	0.894522	0.72875	0.364583	hypo	hypo	hypo	na	na	na	na	na	na	na
0-5256966-0-5257061	0.958333	0.930556	0.928241	0.8125	0.373469	hypo	na	hypo	na	na	na	na	na	na	na
0-5264506-0-5264984	0.966667	0.810185	0.928095	0.451587	0.518601	na	na	na	na	hypo	na	na	na	na	na
0-5327430-0-5327691	0.965774	0.883333	0.957381	0.766667	0.455093	hypo	na	hypo	na	na	na	na	na	na	na
0-5333683-0-5334174	0.934524	0.781944	0.893601	0.878869	0.361508	hypo	na	hypo	hypo	na	na	na	na	na	na
0-5347825-0-5348163	0.936706	0.927579	0.871905	0.875694	0.425069	hypo	hypo	na	na	na	na	na	na	na	na
0-5365634-0-5365794	0.861111	0.705556	0.982143	0.767014	0.439323	na	na	hypo	na	na	na	na	na	na	na
0-5372840-0-5372982	0.945833	0.952381	0.925707	0.752232	0.361111	hypo	na	hypo	na	na	na	na	na	na	na
0-5392473-0-5392874	0.936012	0.693783	0.746667	0.731481	0.286905	hypo	na	na	na	na	na	na	na	na	na
0-5419603-0-5420010	0.864583	0.95	0.870635	0.828869	0.398148	na	hypo	na	na	na	na	na	na	na	na
0-5420011-0-5420284	0.990476	0.631429	0.872531	0.883333	0.458333	hypo	na	na	na	na	na	na	na	na	na
0-5534519-0-5534613	3e-06	0.55	0.225	0.484127	0.543948	hyper	na	na	na	na	na	na	na	na	na
0-5584798-0-5584923	0.942956	0.693651	0.902083	0.765526	0.380723	hypo	na	hypo	na	na	na	na	na	na	na
0-5586417-0-5586508	0.93125	0.9	0.950521	0.866667	0.348611	hypo	hypo	hypo	hypo	na	na	na	na	na	na
0-5600144-0-5600289	0.791667	1	0.852976	0.489583	0.578333	na	na	na	na	na	hypo	na	na	na	na
0-5638896-0-5639271	0.744286	0.623333	0.629107	0.690238	0.223545	hypo	na	na	na	na	na	na	na	na	na
0-5652812-0-5653006	0.911607	0.64	0.948214	0.689385	0.428388	na	na	hypo	na	na	na	na	na	na	na
0-5692995-0-5693241	0.956597	0.807143	0.887698	0.864762	0.453241	hypo	na	na	na	na	na	na	na	na	na
0-5713664-0-5713836	0.978472	0.9	0.873214	0.772222	0.463187	hypo	na	na	na	na	na	na	na	na	na
0-5739007-0-5739140	0.9875	0.859375	0.9275	0.863492	0.479762	hypo	na	na	na	na	na	na	na	na	na
0-5829627-0-5829898	0.926653	0.657887	0.869464	0.8025	0.321795	hypo	na	hypo	na	na	na	na	na	na	na
0-5998409-0-5998789	0.986111	0.979167	0.900794	0.780667	0.333333	hypo	na	hypo	na	na	na	na	na	na	na
0-6010004-0-6010377	0.9375	1	0.958333	0.8875	0.489583	na	hypo	na	na	na	na	na	na	na	na
0-6056748-0-6056812	0.979167	0.875	0.935417	0.929167	0.354167	hypo	hypo	hypo	na	na	na	na	na	na	na
0-6090758-0-6090932	0.912169	0.984375	0.864063	0.795635	0.387037	hypo	na	na	na	na	na	na	na	na	na
0-6127301-0-6127474	0.844907	0.7	0.918155	0.78619	0.40303	na	na	hypo	na	na	na	na	na	na	na
0-6127571-0-6127761	0.979167	0.995	0.915873	0.885893	0.455556	hypo	hypo	na	na	na	na	na	na	na	na
0-6162335-0-6162602	0.993056	0.869048	0.96455	0.905357	0.486458	hypo	na	na	na	na	na	na	na	na	na
0-6185646-0-6185677	0.986111	0.875	0.813929	0.8	0.477315	hypo	na	na	na	na	na	na	na	na	na
0-6205376-0-6205754	0.915476	1	0.933333	0.835714	0.466667	na	hypo	na	na	na	na	na	na	na	na
0-6251990-0-6252033	0.985417	1	0.915365	0.77	0.416667	hypo	na	na	na	na	na	na	na	na	na
0-6252724-0-6252861	0.840939	0.778968	0.791787	0.737333	0.330833	hypo	na	na	na	na	na	na	na	na	na
0-6292818-0-6292933	0.919792	0.861111	0.917824	0.954762	0.159524	hypo	hypo	hypo	hypo	na	na	na	na	na	na
0-6293716-0-6293880	0.947917	0.972222	0.963095	0.816667	0.415816	hypo	na	hypo	na	na	na	na	na	na	na
0-6307725-0-6307895	0.981647	0.936508	0.920804	0.842262	0.319753	hypo	hypo	hypo	hypo	na	na	na	na	na	na
0-6325637-0-6325664	0.959325	0.87252	0.937679	0.931548	0.443333	hypo	na	na	na	na	na	na	na	na	na
0-6357899-0-6358075	0.964881	0.681429	0.867986	0.771429	0.421587	hypo	na	na	na	na	na	na	na	na	na
0-6360123-0-6360184	0.975	0.78125	0.908333	0.82	0.449583	hypo	na	na	na	na	na	na	na	na	na
0-6397837-0-6398015	1	0.762963	0.863492	0.829167	0.450298	hypo	na	na	na	na	na	na	na	na	na
0-6426725-0-6426923	0.876786	0.764881	0.672421	0.811667	0.296032	hypo	na	na	hypo	na	na	na	na	na	na
0-6426998-0-6427307	1	0.652778	0.929167	0.619444	0.347253	hypo	na	hypo	na	na	na	na	na	na	na
0-6434798-0-6435093	0.886806	0.829524	0.969286	0.847421	0.339827	hypo	na	hypo	hypo	na	na	na	na	na	na
0-6453279-0-6453744	0.966667	0.916667	0.865417	0.888889	0.366667	hypo	hypo	na	hypo	na	na	na	na	na	na
0-6461296-0-6461741	1	1	0.92381	0.729167	0.37037	hypo	na	hypo	na	na	na	na	na	na	na
0-6473743-0-6473865	0.812897	0.754762	0.901653	0.507143	0.384722	na	na	hypo	na	na	na	na	na	na	na
0-6477450-0-6477784	0.958929	0.851852	0.915625	0.950397	0.413889	hypo	na	hypo	hypo	na	na	na	na	na	na
0-6482669-0-6482830	1	1	18	0.837302	0.354167	na	hypo	hypo	na	na	na	na	na	na	na
0-6483629-0-6483799	0.975	0.993056	0.984954	0.886667	0.432209	hypo	hypo	hypo	na	na	na	na	na	na	na
0-6490619-0-6490783	0.840575	0.711177	0.975463	0.806944	0.434167	na	na	hypo	na	na	na	na	na	na	na
0-6509758-0-6509898	0.940833	0.842659	0.905556	0.873214	0.286667	hypo	hypo	hypo	na	na	na	na	na	na	na
0-6510435-0-6510582	0.919643	0.941898	0.887897	0.814699	0.388333	hypo	hypo	na	na	na	na	na	na	na	na
0-6611471-0-6611692	1	0.979167	0.963228	0.939484	0.309524	hypo	hypo	hypo	hypo	na	na	na	na	na	na
0-6622454-0-6622787	0.945437	0.889524	0.980952	0.836848	0.440556	na	na	hypo	na	na	na	na	na	na	na
0-6695087-0-6695324	0.925	0.755787	0.892857	0.715079	0.333333	hypo	na	hypo	na	na	na	na	na	na	na
0-6697450-0-6697745	0.983333	0.854167	0.907143	0.715278	0.4	hypo	na	hypo	na	na	na	na	na	na	na
0-6704459-0-6704561	0.407381	0.972917	0.983631	0.875	0.508929	na	na	na	na	na	na	na	hypo	hypo	na
0-6751992-0-6752159	0.850694	0.958284	0.954893	0.934722	0.340278	na	na	hypo	na	na	na	na	na	na	na
0-6752173-0-6752228	0.862847	0.972222	0.965407	0.872412	0.430841	na	na	hypo	na	na	na	na	na	na	na
0-6752270-0-6752448	0.826389	0.992898	0.974318	0.957093	0.361095	na	na	hypo	na	na	na	na	na	na	na
0-6752464-0-6752523	0.81997	0.935185	0.953457	0.947917	0.418734	na	na	hypo	na	na	na	na	na	na	na
0-6837067-0-6837146	0.994792	0.810764	0.511935	0.198032	0.836905	na	na	na	hyper	hypo	hypo	na	na	na	na
0-6837147-0-6837301	0.980556	0.717014	0.300595	0.010417	0.8125	na	na	hyper	hyper	hypo	hypo	na	na	na	na
0-6837302-0-6837458	0.865625	0.706052	0.251389	0.004762	0.545387	na	na	na	hyper	hypo	hypo	na	na	na	na
0-6837459-0-6837700	0.750827	0.443006	0.220238	0.083333	0.530423	na	na	na	na	hypo	na	na	na	na	na
0-6837701-0-6837856	0.836607	0.733254	0.3425	0.05	0.634028	na	na	na	hyper	hypo	hypo	na	na	na	na
0-7063820-0-7064244	0.866667	0.808796	0.935238	0.790476	0.429286	na	na	hypo	na	na	na	na	na	na	na
0-7084610-0-7084893	0.947817	0.968254	0.954881	0.804762	0.447685	na	na	hypo	na	na	na	na	na	na	na
0-7097913-0-7098070	0.970486	0.922619	0.910873	0.851607	0.409524	na	na	hypo	na	na	na	na	na	na	na
0-7280216-0-7280504	1	1	17	0.8	0.214286	hypo	hypo	hypo	na	na	na	na	na	na	na
0-7357673-0-7358085	0.736046	0.739321	0.676541	0.715675	0.171131	hypo	hypo	hypo	na	na	na	na	na	na	na
0-7542629-0-7543109	0.734722	0.937434	0.888525	4.6e-05	0.426389	na	na	na	na	na	hypo	hypo	na	na	na
0-7920882-0-7921147	0.866667	0.8725	0.68756	0.804514	0.244444	hypo	hypo	na	hypo	na	na	na	na	na	na
0-7986042-0-7986506	0.8	0.958333	0.910119	0.884821	0.439236	na	hypo	na	na	na	na	na	na	na	na
0-8110607-0-8111026	0.69	0.975	0.602083	0.982917	0.399074	na	hypo	na	hypo	na	na	na	na	na	na
0-8376709-0-8376861	0.85	0.994792	0.937649	0.893552	0.466667	na	hypo	na	na	na	na	na	na	na	na
0-8411845-0-8412057	0.791667	0.945833	0.950833	0.98373	0.477195	na	na	na	hypo	na	na	na	na	na	na
0-9031301-0-9031360	0.95	1	0.952778	0.34375	0.714286	na	na	na	na	hypo	hypo	hypo	na	na	na
0-9068657-0-9068806	0.991667	0.989583	0.9675	0.323016	0.772354	na	na	na	na	na	na	hypo	na	na	na
0-9099287-0-9099362	0.722222	0.98	0.927679	0.479167	0.534921	na	na	na	na	na	hypo	na	na	na	na
0-9128183-0-9128311	0.71	0.958333	0.910347	0.684606	0.44697	na	hypo	na	na	na	na	na	na	na	na
0-9129403-0-9129418	0.9075	0.802083	0.962384	0.266667	0.793561	na	na	na	na	na	na	hypo	na	na	na
0-9200529-0-9200645	0.285714	0.636285	0.806054	0.275397	0.615333	na	na	na	na	na	na	hypo	na	na	na
0-9212639-0-9212653	0.520833	0.96875	0.866071	0.442708	0.5	na	na	na	na	na	hypo	na	na	na	na
0-9258724-0-9259106	0.511111	0.862857	0.677891	0.32131	0.338095	na	hypo	na	na	na	hypo	na	na	na	na
0-9327937-0-9328226	0.862054	0.84494	0.860089	0.88187	0.298686	hypo	hypo	hypo	na	na	na	na	na	na	na
0-9328261-0-9328482	0.955109	0.971528	0.984239	0.972966	0.340833	hypo	hypo	hypo	na	na	na	na	na	na	na
0-9328507-0-9328860	0.989583	0.925595	0.951984	0.905258	0.33131	hypo	hypo	hypo	na	na	na	na	na	na	na
0-9338039-0-9338206	0.860086	0.971528	0.942242	0.936409	0.21875	hypo	hypo	hypo	hypo	na	na	na	na	na	na
0-9338209-0-9338398	0.805308	0.822917	0.827883	0.871627	0.194196	hypo	hypo	hypo	hypo	na	na	na	na	na	na
0-9436091-0-9436493	0.976389	0.97619	0.963083	0.862649	0.431319	hypo	hypo	hypo	na	na	na	na	na	na	na
0-9478998-0-9479311	0.933333	0.979167	0.827679	0.605556	0.410714	hypo	na	na	na	na	na	na	na	na	na
0-9616981-0-9617363	0.833333	0.994286	0.965774	0.8125	0.399621	na	hypo	hypo	na	na	na	na	na	na	na
0-9621428-0-9621520	0.515873	0.96	0.755298	0.366667	0.422619	na	hypo	na	na	na	hypo	na	na	na	na
0-9624571-0-9624883	0.638889	0.772222	0.827083	0.236111	0.36	na	na	na	na	na	na	hypo	na	na	na
0-9631385-0-9631594	0.354167	0.803241	0.90119	0.34623	0.4375	na	na	na	na	na	na	hypo	na	hypo	na
0-9635469-0-9635754	0.166667	0.866667	0.806878	0.422222	0.247143	na	na	hypo	na	na	na	na	na	hypo	na
0-9642671-0-9642702	0.618552	0.979167	0.940146	0.410119	0.636364	na	na	na	na	na	na	hypo	na	na	na
0-9923021-0-9923142	0.896111	0.922619	0.935185	0.388889	0.490476	na	na	na	na	na	na	hypo	na	na	na
0-10014019-0-10014087	0.962483	0.95625	0.975782	0.936187	0.406667	na	na	hypo	na	na	na	na	na	na	na
0-10014184-0-10014257	0.925973	0.852749	0.848252	0.769828	0.409524	hypo	na	na	na	na	na	na	na	na	na
0-10146800-0-10147217	0.966667	0.934524	0.930556	0.933333	0.461905	hypo	na	na	na	na	na	na	na	na	na
0-10147746-0-10147832	0.988889	0.916667	0.986111	0.938194	0.38	hypo	na	hypo	na	na	na	na	na	na	na
0-10160086-0-10160361	0.95	0.763333	0.923214	0.665675	0.216667	hypo	na	hypo	na	na	na	na	na	na	na
0-10170253-0-10170400	0.946429	0.994048	0.9625	0.67697	0.423333	na	na	hypo	na	na	na	na	na	na	na
0-10198215-0-10198515	0.06994	0.857143	0.157672	0.241667	0.528125	na	na	na	na	na	na	na	hypo	na	hyper
0-10200737-0-10200773	0.652778	0.826389	0.856481	0.611111	0.336458	na	na	hypo	na	na	na	na	na	na	na
0-10200774-0-10200815	0.626389	0.779167	0.730534	0.452083	0.21849	na	hypo	hypo	na	na	na	na	na	na	na
0-10204033-0-10204101	0.963333	0.75	0.948611	0.770635	0.430195	hypo	na	hypo	na	na	na	na	na	na	na
0-10204138-0-10204473	0.953704	0.760417	0.913413	0.772222	0.383201	hypo	na	hypo	na	na	na	na	na	na	na
0-10214684-0-10215030	0.995	0.385714	0.927302	0.85	0.301852	hypo	na	hypo	hypo	na	na	na	na	na	na
0-10217052-0-10217180	0.973958	0.513889	0.911845	0.916667	0.457143	hypo	na	na	na	na	na	na	na	na	na
0-10222464-0-10222706	0.947619	0.472619	0.8375	0.697817	3.6e-05	hypo	na	hypo	hypo	na	na	na	na	na	na
0-10222726-0-10222770	0.8875	0.6875	0.871164	0.758333	0.09375	hypo	na	hypo	na	na	na	na	na	na	na
0-10222812-0-10222942	0.93254	0.555556	0.945833	0.763889	0.25506	hypo	na	hypo	na	na	na	na	na	na	na
0-10235291-0-10235367	0.958333	0.666667	0.95	0.728125	0.308333	hypo	na	hypo	na	na	na	na	na	na	na
0-10235388-0-10235561	0.85625	0.75	0.962963	0.766667	0.226667	hypo	na	hypo	na	na	na	na	na	na	na
0-10235566-0-10235642	0.948661	0.708036	0.963889	0.706667	0.383333	na	na	hypo	na	na	na	na	na	na	na
0-10235857-0-10236083	0.962963	0.989683	0.922401	0.812996	0.420337	hypo	hypo	hypo	na	na	na	na	na	na	na
0-10239556-0-10239602	0.982222	0.8125	0.928241	0.964583	0.45	hypo	na	na	hypo	na	na	na	na	na	na
0-10240322-0-10240494	0.9375	0.041667	0.322443	0.5	0.128571	hypo	na	na	na	na	na	na	hyper	hyper	na
0-10240503-0-10240537	1	0.25	0.144444	0.579167	0.114286	hypo	na	na	na	na	na	na	na	hyper	na
0-10240614-0-10240730	1	0.333333	0.208333	0.416667	0.08	hypo	na	na	na	na	na	na	na	hyper	na
0-10240758-0-10240850	1	0.347222	0.284524	0.58	0.1	hypo	na	na	na	na	na	na	na	hyper	na
0-10240879-0-10240961	0.979167	0.333333	0.277778	0.50119	0.109375	hypo	na	na	na	na	na	na	na	na	na
0-10241000-0-10241103	0.956019	0.333333	0.333333	0.451389	0.140625	hypo	na	na	na	na	na	na	na	na	na
0-10241205-0-10241374	0.994048	0.27381	0.393034	0.555556	0.069444	hypo	na	na	na	na	na	na	na	na	na
0-10241439-0-10241900	0.979167	0.65	0.619127	0.620833	0.138889	hypo	hypo	na	na	na	na	na	na	na	na
0-10241927-0-10242058	0.836806	1	0.949074	0.805556	0.244792	na	hypo	hypo	na	na	na	na	na	na	na
0-10254126-0-10254329	0.925397	0.759286	0.875926	0.763333	0.363889	hypo	na	hypo	na	na	na	na	na	na	na
0-10260533-0-10260967	0.991667	0.920833	0.925926	0.81381	0.286364	hypo	hypo	hypo	hypo	na	na	na	na	na	na
0-10265136-0-10265472	0.983796	0.902778	0.940476	0.763889	0.423016	hypo	na	hypo	na	na	na	na	na	na	na
0-10266674-0-10267144	0.893849	0.894048	0.914732	0.643452	0.304762	hypo	hypo	hypo	na	na	na	na	na	na	na
0-10270236-0-10270408	0.989583	0.806597	0.913426	0.803175	0.478333	hypo	na	na	na	na	na	na	na	na	na
0-10270768-0-10270815	0.996528	0.927083	0.947917	0.9225	0.335	hypo	hypo	hypo	hypo	na	na	na	na	na	na
0-10270816-0-10270903	0.923274	0.934028	0.976563	0.935	0.358333	hypo	hypo	hypo	na	na	na	na	na	na	na
0-10270904-0-10270961	0.96875	0.90625	0.921875	0.8575	0.301894	hypo	hypo	hypo	na	na	na	na	na	na	na
0-10273204-0-10273309	0.970833	0.835417	0.925	0.890774	0.455556	hypo	na	na	na	na	na	na	na	na	na
0-10274231-0-10274608	0.9875	0.837143	0.952646	0.773492	0.462963	hypo	na	na	na	na	na	na	na	na	na
0-10277561-0-10277655	0.968006	0.965	0.826574	0.868095	0.433333	hypo	hypo	na	na	na	na	na	na	na	na
0-10282349-0-10282641	0.924603	0.940833	0.91	0.966667	0.42877	na	hypo	na	hypo	na	na	na	na	na	na
0-10286072-0-10286126	0.694444	0.791667	0.71088	0.33125	0.272222	na	hypo	na	na	na	na	na	na	na	na
0-10286127-0-10286169	0.962302	0.85	0.88	0.860417	0.328125	hypo	hypo	hypo	hypo	na	na	na	na	na	na
0-10288009-0-10288131	1	0.9	0.914451	0.895	0.460204	hypo	na	na	na	na	na	na	na	na	na
0-10288346-0-10288484	0.986855	0.932738	0.929167	0.891429	0.341667	hypo	hypo	hypo	na	na	na	na	na	na	na
0-10289490-0-10289877	0.993056	0.87619	0.917989	0.825556	0.488636	hypo	na	na	na	na	na	na	na	na	na
0-10293153-0-10293324	1	1	0.927083	0.786508	0.445238	hypo	hypo	na	na	na	na	na	na	na	na
0-10295792-0-10296071	0.97619	0.97375	0.940972	0.992857	0.472727	hypo	hypo	na	hypo	na	na	na	na	na	na
0-10297844-0-10297999	0.979167	0.872024	0.958333	0.95	0.435714	na	na	hypo	na	na	na	na	na	na	na
0-10306027-0-10306507	0.932292	0.632143	0.927216	0.827778	0.305833	hypo	na	hypo	hypo	na	na	na	na	na	na
0-10320107-0-10320389	0.975694	1	0.965714	0.75	0.498413	na	hypo	na	na	na	na	na	na	na	na
0-10320390-0-10320861	0.963889	0.711111	0.971429	0.730556	0.399306	hypo	na	hypo	na	na	na	na	na	na	na
0-10320862-0-10321283	1	0.8875	0.976389	0.712857	0.409167	hypo	na	hypo	na	na	na	na	na	na	na
0-10324089-0-10324230	0.911667	0.908333	0.914583	0.7	0.346032	hypo	hypo	hypo	na	na	na	na	na	na	na
0-10324373-0-10324476	0.933333	0.825	0.920313	0.728075	0.432804	hypo	na	na	na	na	na	na	na	na	na
0-10324477-0-10324650	0.8125	1	0.935516	0.723214	0.363095	na	hypo	hypo	na	na	na	na	na	na	na
0-10325069-0-10325274	0.95	0.938492	0.914021	0.828274	0.394322	hypo	hypo	hypo	na	na	na	na	na	na	na
0-10342184-0-10342568	1	0.375	0.859788	0.734788	0.241667	hypo	na	hypo	na	na	na	na	na	na	na
0-10355934-0-10356121	0.95625	0.833333	0.930489	0.916667	0.3	hypo	na	hypo	na	na	na	na	na	na	na
0-10366819-0-10367065	0.94494	0.8	0.941875	0.936667	0.357937	hypo	na	hypo	na	na	na	na	na	na	na
0-10367216-0-10367469	0.892857	0.458333	0.975	0.827778	0.466667	na	na	hypo	na	na	na	na	na	na	na
0-10367491-0-10367969	0.923677	1	0.972778	0.849107	0.364103	hypo	hypo	hypo	na	na	na	na	na	na	na
0-10383979-0-10384179	0.988095	0.888889	0.947685	0.790952	0.409881	na	na	hypo	na	na	na	na	na	na	na
0-10384762-0-10384867	0.989583	0.826389	0.895833	0.945833	0.465278	hypo	na	na	na	na	na	na	na	na	na
0-10386155-0-10386285	0.958333	0.858796	0.950176	0.930952	0.32619	hypo	hypo	hypo	hypo	na	na	na	na	na	na
0-10405699-0-10405895	0.87619	0.711905	0.973545	0.728571	0.383571	na	na	hypo	na	na	na	na	na	na	na
0-10415551-0-10415692	0.906746	0.793056	0.877315	0.879762	0.334957	hypo	na	hypo	hypo	na	na	na	na	na	na
0-10416374-0-10416604	0.916667	0.85	0.934524	0.867063	0.279167	hypo	hypo	hypo	hypo	na	na	na	na	na	na
0-10418509-0-10418808	0.992063	1	0.96756	0.958333	0.464502	hypo	hypo	hypo	na	na	na	na	na	na	na
0-10419860-0-10420011	0.892857	0.979167	0.961806	0.979167	0.433333	na	hypo	hypo	hypo	na	na	na	na	na	na
0-10421132-0-10421546	0.986111	1	0.965714	0.911905	0.431818	hypo	hypo	hypo	na	na	na	na	na	na	na
0-10422089-0-10422275	0.976157	0.978472	0.888214	0.9	0.303704	hypo	hypo	hypo	hypo	na	na	na	na	na	na
0-10422276-0-10422489	0.958333	0.836458	0.95	0.882937	0.297778	hypo	hypo	hypo	hypo	na	na	na	na	na	na
0-10422490-0-10422746	0.910119	0.595	0.960417	0.826852	0.41481	na	na	hypo	na	na	na	na	na	na	na
0-10423772-0-10424035	0.989583	0.918056	0.944444	0.932738	0.369697	hypo	hypo	hypo	na	na	na	na	na	na	na
0-10424979-0-10425126	0.947222	0.986111	0.99	0.95	0.477381	na	hypo	hypo	na	na	na	na	na	na	na
0-10444256-0-10444409	0.940807	0.930556	0.873214	0.698909	0.405357	hypo	hypo	na	na	na	na	na	na	na	na
0-10451145-0-10451549	0.952381	0.904762	0.949074	0.988095	0.364815	hypo	na	hypo	hypo	na	na	na	na	na	na
0-10453164-0-10453442	0.847222	0.9375	0.930556	0.720784	0.425433	na	hypo	hypo	na	na	na	na	na	na	na
0-10460208-0-10460588	0.970833	1	0.946759	0.844762	0.190476	hypo	hypo	hypo	hypo	na	na	na	na	na	na
0-10490766-0-10490908	1	0.871905	0.917361	0.883667	0.374762	hypo	na	hypo	hypo	na	na	na	na	na	na
0-10497502-0-10497574	0.880804	0.65625	0.930714	0.754167	0.406293	na	na	hypo	na	na	na	na	na	na	na
0-10498356-0-10498789	0.922718	0.884896	0.942857	0.991667	0.490278	na	na	na	hypo	na	na	na	na	na	na
0-10507540-0-10507655	0.913542	0.666667	0.876302	0.898095	0.328571	hypo	na	hypo	na	na	na	na	na	na	na
0-10511520-0-10511710	0.964286	0.75	0.944444	0.821429	0.460952	hypo	na	na	na	na	na	na	na	na	na
0-10519139-0-10519393	0.96412	0.802083	0.827083	0.897487	0.280208	hypo	na	hypo	hypo	na	na	na	na	na	na
0-10525923-0-10526080	0.984375	0.723611	0.911667	0.865079	0.4	hypo	na	hypo	na	na	na	na	na	na	na
0-10528606-0-10528663	0.970486	0.582341	0.95	0.822917	0.333333	hypo	na	hypo	na	na	na	na	na	na	na
0-10529124-0-10529186	0.960417	0.982639	0.970496	0.926389	0.45	na	na	hypo	na	na	na	na	na	na	na
0-10535574-0-10535615	0.9275	0.923611	0.975	0.993056	0.457143	na	na	hypo	na	na	na	na	na	na	na
0-10545974-0-10546169	0.7	0.703333	0.884259	0.633333	0.377083	na	na	hypo	na	na	na	na	na	na	na
0-10554131-0-10554269	0.992188	1	0.953704	0.92	0.347222	hypo	hypo	hypo	na	na	na	na	na	na	na
0-10563016-0-10563147	1	0.795139	0.920238	0.890278	0.477183	hypo	na	na	na	na	na	na	na	na	na
0-10570120-0-10570495	0.694048	0.576389	0.809167	0.610476	0.266667	na	na	hypo	na	na	na	na	na	na	na
0-10571885-0-10571966	0.966667	0.82	0.885565	0.847222	0.324405	hypo	na	hypo	na	na	na	na	na	na	na
0-10595325-0-10595375	0.753393	0.801667	0.941964	0.670046	0.4	na	na	hypo	na	na	na	na	na	na	na
0-10595414-0-10595728	0.92328	0.979167	0.916667	0.90119	0.325	hypo	hypo	hypo	hypo	na	na	na	na	na	na
0-10615935-0-10615986	0.891667	0.958085	0.981667	0.958333	0.477133	na	na	hypo	na	na	na	na	na	na	na
0-10616688-0-10616758	0.905	0.947917	0.965675	0.815972	0.455	na	na	hypo	na	na	na	na	na	na	na
0-10617631-0-10617916	0.936071	0.9875	0.892679	0.87877	0.459028	na	hypo	na	na	na	na	na	na	na	na
0-10619364-0-10619666	0.958333	0.892857	0.95625	0.822222	0.384601	hypo	hypo	hypo	na	na	na	na	na	na	na
0-10636661-0-10636849	0.916667	0.88	0.953571	0.86	0.448333	na	na	hypo	na	na	na	na	na	na	na
0-10666528-0-10666665	0.94213	0.274306	0.858943	0.711508	0.780222	na	hyper	na	na	na	na	na	na	na	na
0-10700974-0-10701215	0.941667	0.708333	0.984375	0.678472	0.222222	hypo	na	hypo	na	na	na	na	na	na	na
0-10735775-0-10735915	1	0.877778	0.889658	0.917708	0.47619	hypo	na	na	na	na	na	na	na	na	na
0-10762270-0-10762403	1	0.994792	0.927315	0.906473	0.427083	hypo	na	hypo	na	na	na	na	na	na	na
0-10804228-0-10804477	0.623333	0.384921	0.790208	0.503571	0.225926	na	na	hypo	na	na	na	na	na	na	na
0-10806837-0-10807083	0.02381	0.156696	0.0125	0.166667	0.55303	hyper	na	hyper	na	na	na	na	na	na	na
0-10847415-0-10847666	0.873333	1	0.845238	0.75	0.479167	na	hypo	na	na	na	na	na	na	na	na
0-10912937-0-10913147	0.979167	0.864286	0.983631	0.3125	0.831019	na	na	na	na	hypo	na	hypo	na	na	na
0-10920909-0-10921086	0.963492	0.912847	0.978095	0.416667	0.857143	na	na	na	na	na	na	hypo	na	na	na
0-10928536-0-10928609	0.995833	0.936905	0.958201	0.166667	0.774554	na	na	na	na	hypo	hypo	hypo	na	na	na
0-10936886-0-10937380	0.666667	0.604167	0.807099	0.066667	0.047619	hypo	na	hypo	na	hypo	na	hypo	na	na	na
0-11016885-0-11017063	0.910833	0.973958	0.922589	0.415675	0.483214	na	na	na	na	na	hypo	hypo	na	na	na
0-11023077-0-11023289	0.980283	0.984127	0.913333	0.618403	0.475347	hypo	hypo	na	na	na	na	na	na	na	na
0-11032504-0-11032546	0.972222	1	0.958333	0.661905	0.472727	na	hypo	na	na	na	na	na	na	na	na
0-11033597-0-11033723	1	0.979911	0.865	0.466746	0.49499	hypo	na	na	na	hypo	hypo	na	na	na	na
0-11035639-0-11035750	0.946181	0.898611	0.859788	0.580556	0.400081	hypo	na	na	na	na	na	na	na	na	na
0-11046614-0-11046866	0.983333	0.916667	0.879828	0.375	0.396825	na	na	na	na	na	na	hypo	na	na	na
0-11047544-0-11047787	0.90625	0.994792	0.995833	0.572222	0.27551	hypo	hypo	hypo	na	na	na	na	na	na	na
0-11056240-0-11056341	0.947917	0.852778	0.944643	0.375397	0.558333	na	na	na	na	hypo	na	hypo	na	na	na
0-11062911-0-11063051	0.911458	1	0.915344	0.414352	0.420536	na	hypo	na	na	na	hypo	hypo	na	na	na
0-11072217-0-11072360	0.966667	0.947421	0.86625	0.609365	0.408333	hypo	hypo	na	na	na	na	na	na	na	na
0-11080862-0-11081124	0.899702	0.966667	0.872381	0.844643	0.396314	hypo	hypo	na	na	na	na	na	na	na	na
0-11083192-0-11083224	0.929315	1	0.953704	0.812798	0.431481	na	hypo	hypo	na	na	na	na	na	na	na
0-11087387-0-11087587	0.989583	0.978175	0.926587	0.883333	0.32123	hypo	hypo	hypo	na	na	na	na	na	na	na
0-11088327-0-11088396	0.989583	0.986111	0.948347	0.934167	0.47963	hypo	hypo	na	na	na	na	na	na	na	na
0-11125910-0-11126369	0.966667	0.912202	0.839087	0.895833	0.35	hypo	hypo	na	na	na	na	na	na	na	na
0-11162556-0-11162690	0.96875	1	0.992188	0.6875	0.493333	na	hypo	na	na	na	na	na	na	na	na
0-11172752-0-11172861	0.909524	0.991667	0.942188	0.8075	0.244444	hypo	hypo	hypo	hypo	na	na	na	na	na	na
0-11172916-0-11173176	1	0.96	0.907407	0.575	0.396296	hypo	hypo	hypo	na	na	na	na	na	na	na
0-11200955-0-11201388	0.907738	0.905208	0.941667	0.416667	0.753571	na	na	na	na	na	na	hypo	na	na	na
0-11258477-0-11258559	0.934524	0.8	0.979938	0.34375	0.880833	na	na	na	na	na	na	hypo	na	na	na
0-11268174-0-11268365	0.517857	0.752778	0.931327	0.34375	0.498148	na	na	na	na	na	na	hypo	na	na	na
0-11364276-0-11364589	0.971429	1	0.949405	0.97619	0.276042	hypo	hypo	hypo	na	na	na	na	na	na	na
0-11364590-0-11364864	0.955357	1	0.993333	0.8	0.371094	na	na	hypo	na	na	na	na	na	na	na
0-11365106-0-11365528	0.944444	0.6875	0.912897	0.67619	0.366667	hypo	na	hypo	na	na	na	na	na	na	na
0-11368484-0-11368535	1	1	0.927778	0.96	0.371429	na	hypo	hypo	na	na	na	na	na	na	na
0-11368653-0-11368881	1	0.957639	0.855225	0.940476	0.446429	hypo	hypo	na	na	na	na	na	na	na	na
0-11370113-0-11370441	1	0.975	0.934167	0.798611	0.4	na	hypo	hypo	na	na	na	na	na	na	na
0-11385684-0-11385953	4e-06	0.1625	0.005556	0.014286	0.560606	na	na	hyper	na	na	na	na	na	na	na
0-11385954-0-11386215	4e-06	0.388889	0.00463	4.7e-05	0.62037	hyper	na	hyper	na	na	na	na	na	na	na
0-11405748-0-11405851	0.743056	0.170139	0.195982	0.356667	0.154167	hypo	na	na	na	na	na	na	na	na	na
0-11405852-0-11406085	0.78373	0.22619	0.178452	0.425	0.121612	hypo	na	na	na	na	na	na	na	hyper	na
0-11406287-0-11406411	0.916667	0.371528	0.441667	0.209722	0.531994	na	na	na	na	hypo	na	na	na	na	na
0-11406412-0-11406598	0.988095	0.430556	0.583085	0.33125	0.589073	na	na	na	na	hypo	na	na	na	na	na
0-11406599-0-11406741	1	0.560119	0.780952	0.451389	0.6375	na	na	na	na	hypo	na	na	na	na	na
0-11413603-0-11413970	0.972222	0.635833	0.958201	0.598016	0.191548	hypo	na	hypo	na	na	na	na	na	na	na
0-11413971-0-11414195	0.953125	0.756944	0.970018	0.71627	0.301563	hypo	na	hypo	na	na	na	na	na	na	na
0-11420167-0-11420512	0.977877	0.962963	0.969643	0.571012	0.359668	hypo	hypo	hypo	na	na	na	na	na	na	na
0-11426927-0-11427048	0.958333	0.333333	0.974206	0.638889	0.452877	na	na	hypo	na	na	na	na	na	na	na
0-11427164-0-11427318	0.991667	0.25	0.972917	0.65	0.452198	hypo	na	hypo	na	na	na	na	hyper	na	hypo
0-11452415-0-11452713	0.766204	0.890833	0.894196	0.913194	0.296296	na	hypo	hypo	na	na	na	na	na	na	na
0-11547924-0-11548396	1	0.9	0.916667	0.819444	0.427083	hypo	na	na	na	na	na	na	na	na	na
0-11561347-0-11561686	0.959524	0.718254	0.695	0.440476	0.124167	hypo	hypo	hypo	na	hypo	na	na	na	na	na
0-11562322-0-11562738	0.861111	0.66619	0.732143	0.684722	0.154762	hypo	hypo	hypo	na	na	na	na	na	na	na
0-11563921-0-11564122	4e-06	0.007937	1.8e-05	4.7e-05	0.550758	na	na	hyper	na	na	na	na	na	na	na
0-11564123-0-11564230	4e-06	1e-05	1.8e-05	4.7e-05	0.55	na	na	hyper	na	na	na	na	na	na	na
0-11596730-0-11597198	0.938492	0.9	0.975926	0.653333	0.266369	hypo	na	hypo	na	na	na	na	na	na	na
0-11622961-0-11623360	0.905754	1	0.95	0.780655	0.490659	na	hypo	na	na	na	na	na	na	na	na
0-11631431-0-11631901	0.902778	1	0.856071	0.902083	0.479167	na	hypo	na	na	na	na	na	na	na	na
0-11635644-0-11635728	1	0.975	0.935655	0.874802	0.477273	hypo	na	na	na	na	na	na	na	na	na
0-11638427-0-11638674	0.992063	0.955357	0.950298	17	0.4275	hypo	hypo	hypo	na	na	na	na	na	na	na
0-11653742-0-11653862	1	0.988095	0.952083	0.941667	0.392857	na	na	hypo	na	na	na	na	na	na	na
0-11653904-0-11654002	0.989583	0.957407	0.842386	0.925347	0.25	hypo	hypo	hypo	na	na	na	na	na	na	na
0-11654083-0-11654217	0.989583	0.928125	0.902083	0.902431	0.203205	hypo	hypo	hypo	hypo	na	na	na	na	na	na
0-11660058-0-11660118	0.309524	0.574074	0.783333	0.535	0.026786	na	na	hypo	na	na	na	na	na	na	na
0-11665834-0-11666025	0.9225	0.979167	0.941667	0.9375	0.451282	na	hypo	na	na	na	na	na	na	na	na
0-11677373-0-11677604	0.85	1	0.933333	0.900463	0.476667	na	hypo	na	na	na	na	na	na	na	na
0-11679832-0-11680077	0.921296	0.957672	0.983333	0.863889	0.360606	na	hypo	hypo	na	na	na	na	na	na	na
0-11691340-0-11691539	0.5625	0.520833	0.638889	0.718155	0.064815	na	na	hypo	hypo	na	na	na	na	na	na
0-11691770-0-11691811	0.984375	0.979167	0.972917	0.989583	0.44	na	na	hypo	na	na	na	na	na	na	na
0-11691862-0-11692070	0.642857	0.595833	0.711569	0.682292	0.151587	na	na	hypo	hypo	na	na	na	na	na	na
0-11716198-0-11716342	0.9625	0.928836	0.92878	0.825	0.427778	na	na	hypo	na	na	na	na	na	na	na
0-11750856-0-11750999	0.934077	0.892361	0.870218	0.900463	0.403388	hypo	na	na	na	na	na	na	na	na	na
0-11789947-0-11790376	0.988889	0.944444	0.940417	0.983333	0.479978	hypo	na	na	hypo	na	na	na	na	na	na
0-11832977-0-11833101	0.579663	1e-05	0.625417	0.041667	0.439583	na	na	na	na	na	na	hypo	na	na	hypo
0-11833140-0-11833266	0.761706	0.122222	0.658036	0.282986	0.628661	na	hyper	na	na	na	na	na	na	na	na
0-11852925-0-11853400	0.886574	11	0.893175	0.483333	0.657143	na	na	na	na	na	hypo	na	na	na	na
0-11869673-0-11870044	0.827381	0.355476	0.854524	0.278274	0.645644	na	na	na	na	na	na	hypo	na	na	na
0-11910221-0-11910356	0.93	0.823743	0.817361	0.334722	0.462384	na	na	na	na	hypo	na	na	na	na	na
0-11916299-0-11916597	0.966667	1	0.90102	0.72619	0.464198	hypo	hypo	na	na	na	na	na	na	na	na
0-12049474-0-12049911	0.971429	0.944444	0.95	0.910952	0.38	na	na	hypo	na	na	na	na	na	na	na
0-12049912-0-12050312	1	0.941667	0.905417	0.845	0.212821	hypo	hypo	hypo	hypo	na	na	na	na	na	na
0-12262829-0-12263110	0.916667	0.933333	0.904321	0.838492	0.427778	na	hypo	na	na	na	na	na	na	na	na
0-12265149-0-12265390	0.84	1	0.908333	0.966667	0.5	na	hypo	na	na	na	na	na	na	na	na
0-12526664-0-12526830	0.975	0.979167	0.991667	0.980159	0.486364	na	na	hypo	na	na	na	na	na	na	na
0-12535481-0-12535660	1	0.944444	0.890278	0.555357	0.357143	hypo	na	hypo	na	na	na	na	na	na	na
0-12545440-0-12545620	0.954167	0.983631	0.927381	0.8	0.4275	na	hypo	na	na	na	na	na	na	na	na
0-12559985-0-12560117	0.940278	0.97619	0.919196	0.8125	0.461667	na	hypo	na	na	na	na	na	na	na	na
0-12609803-0-12609942	0.986111	0.35	0.962963	0.216667	0.390278	hypo	na	hypo	na	hypo	na	hypo	na	na	na
0-12618688-0-12618839	1	0.942163	0.927381	0.95625	0.5	hypo	na	na	na	na	na	na	na	na	na
0-12643179-0-12643538	0.7775	0.785053	0.946464	0.350397	0.156667	hypo	hypo	hypo	na	na	na	hypo	na	na	na
0-12651170-0-12651285	4e-06	0.104167	0.413442	4.7e-05	0.547909	hyper	na	na	na	na	na	na	na	na	na
0-12709667-0-12710005	0.955357	0.952778	0.9875	0.918056	0.438799	hypo	hypo	hypo	na	na	na	na	na	na	na
0-12711657-0-12711868	0.940972	1	0.977083	0.836376	0.420238	na	na	hypo	na	na	na	na	na	na	na
0-12712894-0-12713004	0.960069	1	0.950772	0.88125	0.378472	hypo	na	hypo	na	na	na	na	na	na	na
0-12719916-0-12720179	1	0.966435	0.94875	0.9475	0.401007	hypo	hypo	hypo	hypo	na	na	na	na	na	na
0-12773048-0-12773391	0.180556	0.2875	0.147917	0.011111	0.700149	na	na	hyper	hyper	na	na	na	na	na	na
0-12773392-0-12773466	4e-06	0.05	0.058036	4.6e-05	0.747222	hyper	hyper	hyper	na	na	na	na	na	na	na
0-12773467-0-12773507	4e-06	1e-05	0.01875	4.7e-05	0.68625	hyper	hyper	hyper	hyper	na	na	na	na	na	na
0-12773508-0-12773695	4e-06	1e-05	1.8e-05	4.7e-05	0.537037	na	na	hyper	na	na	na	na	na	na	na
0-12773796-0-12773996	4e-06	1e-05	1.7e-05	0.055556	0.631488	hyper	hyper	hyper	na	na	na	na	na	na	na
0-12773997-0-12774071	0.007937	1e-05	1.8e-05	4.7e-05	0.6175	hyper	hyper	hyper	na	na	na	na	na	na	na
0-12774072-0-12774286	0.008333	1e-05	1.8e-05	4.7e-05	0.553968	hyper	hyper	hyper	na	na	na	na	na	na	na
0-12803656-0-12803817	0.316667	0.32	1.8e-05	0.8125	0.402083	na	na	na	na	na	na	hyper	na	na	na
0-12803818-0-12803948	0.367222	0.265	0.027778	0.755952	0.691941	na	na	hyper	na	na	na	hyper	na	na	na
0-12813845-0-12813902	0.642857	0.2125	0.0875	0.94494	0.550794	na	na	na	na	na	na	hyper	na	na	na
0-12813903-0-12814052	0.666667	0.2125	0.111111	0.911667	0.614103	na	na	hyper	na	na	na	hyper	na	na	na
0-12814053-0-12814258	0.708333	0.25	0.39369	0.922421	0.63141	na	na	na	na	na	hyper	hyper	na	na	na
0-12868588-0-12868858	0.969444	0.864831	0.881349	0.621429	0.457778	hypo	na	na	na	na	na	na	na	na	na
0-12950616-0-12950714	0.809954	0.865873	0.758598	0.319097	0.716856	na	na	na	na	na	hypo	na	na	na	na
0-13015724-0-13015930	0.566667	0.757937	0.862897	4.7e-05	0.393333	na	na	na	na	na	hypo	hypo	na	na	na
0-13195217-0-13195535	0.7625	0.894444	0.904101	0.859028	0.237121	hypo	hypo	hypo	hypo	na	na	na	na	na	na
0-13219309-0-13219361	0.166667	0.28125	0.199702	0.207738	0.82996	hyper	na	hyper	na	na	na	na	na	na	na
0-13220401-0-13220545	0.920139	0.989583	0.983333	0.95	0.177778	hypo	hypo	hypo	hypo	na	na	na	na	na	na
0-13220584-0-13220642	0.970833	0.935714	0.95496	0.926389	0.222222	hypo	hypo	hypo	na	na	na	na	na	na	na
0-13220662-0-13220791	1	1	0.888889	0.933333	0.142857	hypo	hypo	hypo	hypo	na	na	na	na	na	na
0-13225416-0-13225706	0.929431	0.913194	0.920625	0.071429	0.5625	na	na	na	na	hypo	hypo	hypo	na	na	na
0-13262492-0-13262919	0.952083	0.988095	0.9625	0.842243	0.415079	hypo	hypo	hypo	na	na	na	na	na	na	na
0-13330295-0-13330740	0.475	0.666111	0.596806	0.520139	0.164583	na	hypo	na	na	na	na	na	na	na	na
0-13377727-0-13378120	0.308333	0.402976	0.527619	0.925	0.530303	na	na	na	na	hyper	hyper	na	na	na	na
0-13475140-0-13475352	0.6	0.677381	0.443122	0.131548	0.642824	na	na	na	hyper	na	na	na	na	na	na
0-13477801-0-13478128	0.661111	0.666667	0.471825	0.41	0.088889	hypo	na	na	na	na	na	na	na	na	na
0-13502166-0-13502503	0.431548	0.780952	0.82	0.216667	0.266032	na	hypo	hypo	na	na	na	hypo	na	na	na
0-13760038-0-13760234	0.979167	1	0.979464	0.774603	0.450758	hypo	hypo	hypo	na	na	na	na	na	na	na
0-13807925-0-13808154	0.710417	0.910417	0.960516	0.359028	0.593773	na	na	na	na	na	hypo	hypo	na	na	na
0-13808160-0-13808320	0.672619	0.638889	0.976042	4.7e-05	0.599267	na	na	na	na	na	na	hypo	na	na	na
0-13813811-0-13814029	0.966667	0.3125	0.871528	0.741667	0.319048	hypo	na	hypo	na	na	na	na	na	na	na
0-13816802-0-13816929	0.938889	0.99375	0.8825	0.645833	0.468519	na	hypo	na	na	na	na	na	na	na	na
0-13839791-0-13839846	0.3125	0.152778	1.8e-05	0.76875	0.655903	na	na	hyper	na	na	na	hyper	na	na	na
0-13839878-0-13839896	0.302083	0.177083	0.020833	0.8	0.747538	na	na	hyper	na	na	na	hyper	na	na	na
0-13839914-0-13840167	0.208333	0.166667	1.8e-05	0.650794	0.639103	na	na	hyper	na	na	na	hyper	na	na	na
0-13943116-0-13943289	0.981548	0.866369	0.933135	0.775	0.335119	hypo	hypo	hypo	na	na	na	na	na	na	na
0-13986034-0-13986328	0.617063	0.795833	0.69881	0.220238	0.284722	na	hypo	na	na	na	hypo	na	na	na	na
0-13986348-0-13986383	0.75	0.962302	0.974537	0.010417	0.225	na	hypo	hypo	na	hypo	hypo	hypo	na	na	na
0-13986414-0-13986449	0.8	1	0.916667	4.6e-05	0.265306	na	hypo	hypo	na	na	hypo	hypo	na	na	na
0-14004064-0-14004289	0.527778	0.583333	0.853333	0.333333	0.143519	na	na	hypo	na	na	na	hypo	na	na	na
0-14004430-0-14004535	0.444444	0.583333	18	0.3125	0.609524	na	na	na	na	na	na	hypo	na	na	na
0-14004545-0-14004567	0.5875	0.631944	0.936111	0.324405	0.781481	na	na	na	na	na	na	hypo	na	na	na
0-14007607-0-14007823	1	0.875	0.765278	0.733102	0.437037	hypo	na	na	na	na	na	na	na	na	na
0-14023409-0-14023534	0.777778	0.958333	0.860544	0.752381	0.344697	na	hypo	hypo	na	na	na	na	na	na	na
0-14197958-0-14198032	0.986111	0.947685	18	0.865774	0.411905	na	na	hypo	na	na	na	na	na	na	na
0-14202071-0-14202361	0.583333	0.362698	0.134405	0.107143	0.07	hypo	na	na	na	na	na	na	na	na	na
0-14318726-0-14319110	0.894345	0.750833	0.906944	0.894097	0.1	hypo	hypo	hypo	hypo	na	na	na	na	na	na
0-14346161-0-14346368	0.055556	1e-05	0.021693	0.006944	0.590417	hyper	hyper	hyper	hyper	na	na	na	na	na	na
0-14437699-0-14437780	0.775	0.375	1.8e-05	0.466667	0.655556	na	na	hyper	na	na	na	na	na	na	na
0-14497515-0-14497801	0.375	0.239286	0.053571	0.703125	0.679762	na	na	hyper	na	na	na	hyper	na	na	na
0-14533755-0-14533839	1	0.947917	0.970833	0.793056	0.464352	hypo	na	hypo	na	na	na	na	na	na	na
0-14566397-0-14566840	0.547222	0.477381	0.369514	0.066667	0.577894	na	na	na	hyper	na	na	na	na	na	na
0-14578826-0-14578985	0.810185	0.977143	0.976563	0.75	0.458333	na	na	hypo	na	na	na	na	na	na	na
0-14587014-0-14587140	0.2	0.989583	0.958333	0.109722	0.588312	na	na	na	na	na	hypo	hypo	na	hypo	na
0-14587141-0-14587294	0.166667	0.972917	0.903274	4.7e-05	0.625	na	na	na	na	na	hypo	hypo	hypo	hypo	na
0-14587295-0-14587736	0.180556	0.531667	0.577956	0.006944	0.300866	na	na	na	na	na	hypo	hypo	na	na	na
0-14593232-0-14593423	0.265	0.96	0.958333	4.7e-05	0.662771	na	na	na	hyper	na	hypo	hypo	na	hypo	na
0-14593424-0-14593499	0.35	0.834375	0.902116	0.020833	0.52	na	na	na	na	na	hypo	hypo	na	na	na
0-14632526-0-14632924	0.741667	0.819444	0.913194	0.373333	0.642857	na	na	na	na	na	na	hypo	na	na	na
0-14695243-0-14695279	0.166667	1e-05	1.7e-05	0.16	0.557118	na	na	hyper	na	na	na	na	na	na	na
0-14695341-0-14695471	0.2	0.033333	1.8e-05	0.145833	0.56131	na	hyper	hyper	na	na	na	na	na	na	na
0-14695486-0-14695833	0.178571	1e-05	0.018229	0.2	0.633929	na	hyper	hyper	na	na	na	na	na	na	na
0-14695853-0-14695906	0.166667	1e-05	1.8e-05	0.3	0.673958	na	hyper	hyper	na	na	na	na	na	na	na
0-14695947-0-14696066	0.104167	0.020833	1.8e-05	0.204167	0.622436	na	hyper	hyper	na	na	na	na	na	na	na
0-14696082-0-14696122	0.25	1e-05	0.008929	0.218333	0.669444	na	hyper	hyper	na	na	na	na	na	na	na
0-14696129-0-14696171	0.114286	1e-05	1.8e-05	0.233333	0.774405	hyper	hyper	hyper	na	na	na	na	na	na	na
0-14696179-0-14696271	0.1	1e-05	1.8e-05	0.173611	0.775	hyper	hyper	hyper	na	na	na	na	na	na	na
0-14696287-0-14696606	0.222222	1e-05	0.01	0.380556	0.558681	na	hyper	hyper	na	na	na	na	na	na	na
0-14696628-0-14696738	0.316667	1e-05	1.8e-05	0.711111	0.720302	na	hyper	hyper	na	na	hyper	hyper	na	na	na
0-14696751-0-14696831	0.3	0.006944	0.011458	0.719444	0.684311	na	hyper	hyper	na	na	hyper	hyper	na	na	na
0-14696843-0-14696918	0.296875	0.0125	0.067917	0.770833	0.727877	na	hyper	hyper	na	na	hyper	hyper	na	na	na
0-14696923-0-14697101	0.313492	1e-05	0.065417	0.739087	0.363095	na	na	na	na	na	hyper	hyper	na	na	na
0-14763816-0-14764001	0.833333	0.809524	0.971667	0.357143	0.113736	hypo	hypo	hypo	na	na	na	hypo	na	na	na
0-14764093-0-14764174	0.39881	0.617143	0.729497	0.389583	0.05	na	hypo	hypo	na	na	na	na	na	na	na
0-15036265-0-15036577	0.573016	0.401786	0.749107	0.017857	0.0625	hypo	na	hypo	na	na	na	hypo	na	na	na
0-15077241-0-15077325	0.666667	0.361111	0.833333	0.020833	0.450649	na	na	na	na	na	na	hypo	na	na	na
0-15077326-0-15077567	0.645833	0.443651	0.846071	0.137037	0.442798	na	na	na	na	na	na	hypo	na	na	na
0-15157845-0-15158151	0.652778	0.277778	0.31131	0.4125	0.84504	na	hyper	hyper	na	na	na	na	na	na	na
0-15158321-0-15158360	0.828125	0.343254	0.066667	0.29	0.9	na	hyper	hyper	hyper	na	na	na	na	hyper	na
0-15158514-0-15158608	0.591667	0.25	1.8e-05	0.173611	0.646825	na	na	hyper	na	na	na	na	na	na	na
0-15158757-0-15159018	0.660532	0.847619	0.653472	0.225	0.774881	na	na	na	na	na	hypo	na	na	na	na
0-15263426-0-15263593	1	0.904762	0.96455	0.934028	0.4875	hypo	na	na	na	na	na	na	na	na	na
0-15348780-0-15349049	0.961111	0.827435	0.86903	0.85625	0.418519	hypo	na	na	na	na	na	na	na	na	na
0-15355950-0-15356117	0.954762	0.7	0.274815	0.933333	0.563889	na	na	na	na	na	na	hyper	na	hyper	na
0-15451264-0-15451530	0.38	0.711806	0.9175	0.313889	0.388095	na	na	hypo	na	na	na	hypo	na	hypo	na
0-15475138-0-15475591	0.720833	0.676389	0.676455	0.1	0.326531	na	na	na	na	na	hypo	hypo	na	na	na
0-15602678-0-15602879	0.986111	0.718333	0.974868	0.707407	0.438889	hypo	na	hypo	na	na	na	na	na	na	na
0-15603720-0-15603957	0.991667	0.897487	0.89625	0.806181	0.375808	hypo	hypo	hypo	na	na	na	na	na	na	na
0-15605452-0-15605538	3e-06	0.940972	0.873333	0.125	0.526667	na	na	na	na	na	hypo	hypo	hypo	hypo	na
0-15605568-0-15605662	3e-06	0.962302	0.905833	0.142857	0.404167	na	hypo	hypo	na	na	hypo	hypo	hypo	hypo	na
0-15605772-0-15605840	0.194444	0.888889	0.92375	0.16	0.49504	na	na	na	na	na	hypo	hypo	na	hypo	na
0-15605845-0-15606220	0.357837	0.950387	0.946058	0.379514	0.456281	na	na	na	na	na	hypo	hypo	hypo	hypo	na
0-15608678-0-15608762	1	0.984375	0.975278	0.993552	0.465774	na	na	hypo	na	na	na	na	na	na	na
0-15608763-0-15608960	1	0.978571	0.960208	0.938563	0.368958	hypo	hypo	hypo	na	na	na	na	na	na	na
0-15608961-0-15609248	0.900694	0.836905	0.961756	0.873037	0.258651	hypo	hypo	hypo	hypo	na	na	na	na	na	na
0-15609249-0-15609661	0.792989	0.678571	0.944464	0.880208	0.250921	hypo	na	hypo	hypo	na	na	na	na	na	na
0-15678842-0-15678959	0.851852	0.65	0.852778	0.95	0.359821	na	na	na	hypo	na	na	na	na	na	na
0-15689451-0-15689598	1	1	0.744676	17	0.421589	hypo	na	na	na	na	na	na	na	na	na
0-15689646-0-15689755	0.902778	0.952083	0.768155	0.823909	0.420879	na	hypo	na	na	na	na	na	na	na	na
0-15740983-0-15741320	0.791667	0.646875	0.719841	0.605556	0.257407	hypo	na	na	na	na	na	na	na	na	na
0-15748596-0-15748740	0.9	0.618056	0.929398	0.858854	0.418571	na	na	hypo	na	na	na	na	na	na	na
0-15776798-0-15776884	0.965625	0.95625	0.881052	0.375	0.947619	na	na	na	hyper	hypo	na	hypo	na	na	na
0-15804890-0-15805127	0.92	0.966667	0.907143	0.333333	0.666667	na	na	na	na	na	hypo	hypo	na	na	na
0-15814551-0-15814730	0.915675	0.923611	0.871964	0.266667	0.364286	na	na	hypo	na	na	na	hypo	na	na	na
0-15817336-0-15817514	0.889286	0.914583	0.91503	0.375	0.773988	na	na	na	na	na	na	hypo	na	na	na
0-15910241-0-15910593	0.744444	0.854167	0.842593	0.509821	0.285714	na	hypo	hypo	na	na	na	na	na	na	na
0-15939329-0-15939524	0.946667	0.95	0.785714	0.669444	0.388889	hypo	hypo	na	na	na	na	na	na	na	na
0-15967154-0-15967331	0.980952	0.989583	0.776567	0.900694	0.45119	hypo	hypo	na	na	na	na	na	na	na	na
0-15974052-0-15974392	0.957143	1	0.787202	0.479167	0.740179	na	na	na	na	na	hypo	na	na	na	na
0-15991024-0-15991408	0.147619	0.041667	0.080952	0.641667	0.280303	na	na	na	na	na	na	hyper	na	na	na
0-15995287-0-15995407	0.866667	0.884656	0.847867	0.296875	0.366709	na	hypo	na	na	na	na	na	na	na	na
0-15996804-0-15996859	0.860813	0.927083	0.988426	0.428968	0.7675	na	na	na	na	na	na	hypo	na	na	na
0-16014849-0-16014951	0.920139	0.972222	0.915833	0.437963	0.632917	na	na	na	na	na	hypo	na	na	na	na
0-16019394-0-16019547	0.967361	0.932292	0.970106	0.360119	0.815909	na	na	na	na	na	na	hypo	na	na	na
0-16025037-0-16025112	0.97619	1	0.9375	0.445833	0.494048	na	na	na	na	hypo	na	na	na	na	na
0-16027827-0-16027962	0.9	0.945437	0.962037	0.45	0.530754	na	na	na	na	na	na	hypo	na	na	na
0-16046063-0-16046131	0.876667	1	0.939583	0.486111	0.546795	na	na	na	na	na	hypo	na	na	na	na
0-16046151-0-16046196	0.8275	0.984524	0.964732	0.471667	0.624802	na	na	na	na	na	hypo	na	na	na	na
0-16046907-0-16046989	0.975	0.940476	0.966667	0.685238	0.379167	hypo	hypo	hypo	na	na	na	na	na	na	na
0-16048978-0-16049290	0.961667	0.9375	0.888889	0.408333	0.424691	hypo	hypo	na	na	na	na	na	na	na	na
0-16067121-0-16067176	0.875	0.944444	0.994444	0.480159	0.680729	na	na	na	na	na	na	hypo	na	na	na
0-16086775-0-16087005	0.87748	0.966667	0.9525	0.608333	0.428251	na	hypo	hypo	na	na	na	na	na	na	na
0-16097881-0-16098263	0.944444	1	0.901984	0.424603	0.562729	na	na	na	na	hypo	hypo	na	na	na	na
0-16098297-0-16098510	0.916667	1	0.991071	0.430071	0.484375	na	hypo	hypo	na	na	hypo	hypo	na	na	na
0-16119800-0-16119857	0.864583	0.896111	0.96131	0.4125	0.538435	na	na	na	na	na	na	hypo	na	na	na
0-16123866-0-16123912	0.970833	0.989583	0.955625	0.432143	0.63125	na	na	na	na	na	na	hypo	na	na	na
0-16124686-0-16124852	1	0.973214	0.957083	0.579762	0.462235	hypo	hypo	na	na	na	na	na	na	na	na
0-16136538-0-16136662	0.824074	0.979167	0.993056	0.371181	0.493091	na	na	na	na	na	hypo	hypo	na	na	na
0-16136847-0-16137252	1	1	0.927083	0.5	0.694805	na	na	na	na	hypo	hypo	na	na	na	na
0-16137253-0-16137426	0.8625	1	0.908333	0.347222	0.579167	na	na	na	na	hypo	hypo	hypo	na	na	na
0-16137766-0-16137800	0.8625	1	0.964844	0.42	0.688333	na	na	na	na	na	hypo	hypo	na	na	na
0-16140047-0-16140391	0.90873	0.967014	0.96375	0.298611	0.39932	hypo	hypo	hypo	na	na	hypo	hypo	na	na	na
0-16165451-0-16165504	0.916667	1	0.959167	0.451389	0.822222	na	na	na	na	na	hypo	hypo	na	na	na
0-16184582-0-16184655	0.911111	0.986458	0.996875	0.542063	0.387125	hypo	hypo	hypo	na	na	na	na	na	na	na
0-16193080-0-16193105	0.897569	0.977431	0.980952	0.47	0.70372	na	na	na	na	na	na	hypo	na	na	na
0-16197190-0-16197344	0.166667	1e-05	0.032407	0.493333	0.538889	na	hyper	hyper	na	na	na	na	na	na	na
0-16197758-0-16197879	0.020833	1e-05	0.014286	0.577381	0.616667	hyper	hyper	hyper	na	na	hyper	hyper	na	na	na
0-16230672-0-16231038	0.858796	0.972222	0.966071	0.825397	0.315417	hypo	hypo	hypo	na	na	na	na	na	na	na
0-16265285-0-16265462	0.545139	0.826389	0.950595	0.191667	0.616667	na	na	na	na	na	na	hypo	na	na	na
0-16266872-0-16267001	0.9375	0.716667	0.888929	0.670635	0.342708	hypo	na	hypo	na	na	na	na	na	na	na
0-16276307-0-16276503	1	0.980903	0.98	0.86	0.47037	hypo	hypo	hypo	na	na	na	na	na	na	na
0-16277892-0-16277986	0.695933	0.375	0.702014	0.668552	0.141667	hypo	na	hypo	na	na	na	na	na	na	na
0-16340441-0-16340595	0.989583	0.979167	0.975833	0.859722	0.441922	hypo	hypo	hypo	na	na	na	na	na	na	na
0-16345665-0-16346037	0.910417	0.900198	0.880992	0.776746	0.391486	hypo	hypo	na	na	na	na	na	na	na	na
0-16354803-0-16354990	0.868056	0.694048	0.563929	0.761111	0.338333	hypo	na	na	na	na	na	na	na	na	na
0-16608481-0-16608750	0.945833	0.989583	0.958333	0.752646	0.471726	na	hypo	na	na	na	na	na	na	na	na
0-16843600-0-16843754	0.161458	0.066071	0.187963	0.311111	0.690741	na	hyper	hyper	na	na	na	na	na	na	na
0-16843755-0-16843831	4e-06	9e-06	1.7e-05	0.166667	0.79375	hyper	hyper	hyper	na	na	na	na	na	na	na
0-16843832-0-16843885	5e-06	9e-06	1.8e-05	0.166667	0.592857	na	na	hyper	na	na	na	na	na	na	na
0-16940833-0-16941015	0.775	0.948413	0.871561	0.717659	0.333333	na	hypo	hypo	na	na	na	na	na	na	na
0-17024839-0-17024988	1	0.979167	0.952646	0.919048	0.492593	hypo	na	na	na	na	na	na	na	na	na
0-17072116-0-17072152	0.975	1	0.856548	0.880952	0.412738	na	hypo	na	na	na	na	na	na	na	na
0-17092941-0-17093079	0.636111	0.410714	0.25	0.942857	0.75463	na	na	hyper	na	na	na	hyper	na	na	na
0-17093082-0-17093184	0.655556	0.489583	0.2	0.8625	0.714773	na	na	hyper	na	na	na	hyper	na	na	na
0-17163882-0-17164236	1	0.916667	0.918707	0.75	0.391667	hypo	na	hypo	na	na	na	na	na	na	na
0-17196664-0-17196745	0.879167	0.873611	0.940972	0.266667	0.68996	na	na	na	na	na	na	hypo	na	na	na
0-17271138-0-17271280	0.875	1	0.996875	0.485714	0.686979	na	na	na	na	na	na	hypo	na	na	na
0-17367270-0-17367458	0.935417	0.791667	0.697619	0.853571	0.392679	hypo	na	na	na	na	na	na	na	na	na
0-17402826-0-17403015	0.335417	0.241071	0.258333	0.046296	0.679304	na	na	na	hyper	na	na	na	na	na	na
0-17403016-0-17403201	0.430556	0.3125	0.111111	0.020833	0.812075	na	na	hyper	hyper	na	na	na	na	na	na
0-17403205-0-17403402	0.577976	0.425926	0.153889	0.143519	0.6875	na	na	hyper	hyper	na	na	na	na	na	na
0-17478985-0-17479299	0.5625	1	0.888889	0.330357	0.466667	na	na	na	na	na	na	hypo	na	na	na
0-17482068-0-17482365	4e-06	0.35	0.55291	0.033333	0.341667	na	na	na	na	na	na	hypo	na	na	na
0-17482370-0-17482506	0.75	0.84127	0.937024	0.267361	0.790714	na	na	na	hyper	na	hypo	hypo	na	na	na
0-17482591-0-17482698	0.819444	0.903274	0.973214	0.230903	0.712976	na	na	na	na	na	hypo	hypo	na	na	na
0-17482704-0-17482742	0.8125	0.986111	0.973016	0.104167	0.615625	na	na	na	na	hypo	hypo	hypo	na	na	na
0-17482750-0-17482795	0.966667	0.972222	0.864583	0.183333	0.776667	na	na	na	na	hypo	hypo	hypo	na	na	na
0-17482829-0-17483051	0.741667	0.9	0.975309	0.145833	0.834091	na	na	na	hyper	na	hypo	hypo	na	na	na
0-17483054-0-17483077	0.833333	0.986111	0.985938	0.196429	0.850758	na	na	na	hyper	na	hypo	hypo	na	na	na
0-17483095-0-17483166	0.770833	0.93626	0.927083	0.178472	0.787284	na	na	na	hyper	na	hypo	hypo	na	na	na
0-17483197-0-17483261	0.827778	0.979167	0.928125	0.247619	0.8275	na	na	na	hyper	na	hypo	hypo	na	na	na
0-17483273-0-17483419	0.78869	0.990741	0.902778	0.245833	0.852778	na	na	na	hyper	na	hypo	hypo	na	na	na
0-17483425-0-17483514	0.833333	0.968056	0.94375	0.222222	0.785498	na	na	na	hyper	na	hypo	hypo	na	na	na
0-17483522-0-17483737	0.661905	0.993056	0.902778	0.12381	0.810897	na	na	na	hyper	na	hypo	hypo	na	na	na
0-17483858-0-17483870	0.733135	0.940972	0.973148	0.101852	0.6175	na	na	na	hyper	hypo	hypo	hypo	na	na	na
0-17483896-0-17483967	0.808929	0.941468	0.95	0.211806	0.83626	na	na	na	hyper	na	hypo	hypo	na	na	na
0-17487993-0-17488428	0.295635	0.2	0.22	0.257341	0.715201	na	hyper	na	na	na	na	na	na	na	na
0-17488511-0-17488538	0.1875	1e-05	0.003472	0.166667	0.926964	hyper	hyper	hyper	hyper	na	na	na	na	na	na
0-17488597-0-17488835	0.15	1e-05	1.8e-05	0.133333	0.671429	na	hyper	hyper	na	na	na	na	na	na	na
0-17488915-0-17489146	0.316667	0.2	0.192857	0.104167	0.887121	hyper	hyper	hyper	hyper	na	na	na	na	na	na
0-17489254-0-17489464	0.38373	0.166667	0.531548	0.619048	0.898214	hyper	hyper	na	na	na	na	na	na	na	na
0-17526314-0-17526720	0.972222	0.886111	0.942907	0.865476	0.262245	hypo	hypo	hypo	hypo	na	na	na	na	na	na
0-17528818-0-17529228	0.979167	0.966667	0.981481	0.723611	0.289583	hypo	hypo	hypo	na	na	na	na	na	na	na
0-17535277-0-17535537	1	0.986111	0.944286	0.930556	0.333333	hypo	hypo	hypo	hypo	na	na	na	na	na	na
0-17536670-0-17536958	0.939815	0.778935	0.914815	0.85	0.391342	hypo	na	hypo	na	na	na	na	na	na	na
0-17537588-0-17537934	0.837798	0.898528	0.955313	0.852249	0.343915	na	hypo	hypo	na	na	na	na	na	na	na
0-17543952-0-17544124	0.875595	0.956349	0.952381	0.683333	0.43	na	hypo	hypo	na	na	na	na	na	na	na
0-17555546-0-17555809	5e-06	1e-05	1.8e-05	4.7e-05	0.513219	na	na	hyper	na	na	na	na	na	na	na
0-17557974-0-17558208	0.116667	0.15	0.026667	0.643333	0.075694	na	na	na	hypo	na	na	hyper	na	na	na
0-17558233-0-17558303	4e-06	0.054286	1.8e-05	0.791667	0.022708	na	na	na	hypo	hyper	na	hyper	na	na	na
0-17558376-0-17558481	0.171429	1e-05	0.016204	0.833333	3.5e-05	na	na	na	hypo	na	hyper	hyper	na	na	na
0-17558574-0-17558834	0.2	9e-06	1.8e-05	0.779167	3.5e-05	na	na	na	hypo	na	hyper	hyper	na	na	na
0-17563142-0-17563462	0.433333	0.536706	0.630159	4.7e-05	0.11342	na	na	hypo	na	na	hypo	hypo	na	na	na
0-17563484-0-17563547	0.809524	0.821429	0.791964	0.194286	0.17	hypo	hypo	hypo	na	na	na	hypo	na	na	na
0-17569270-0-17569277	1	0.95	0.975	0.966667	0.32619	hypo	hypo	hypo	hypo	na	na	na	na	na	na
0-17571436-0-17571579	0.8675	0.870833	0.641131	0.553333	0.248438	hypo	hypo	na	na	na	na	na	na	na	na
0-17571605-0-17571675	0.920833	0.881944	0.645139	0.773333	0.405729	hypo	na	na	na	na	na	na	na	na	na
0-17631794-0-17631910	0.944444	1	0.94375	0.936806	0.455556	na	hypo	na	na	na	na	na	na	na	na
0-17648972-0-17649405	0.988095	1	0.966931	0.926984	0.428571	hypo	hypo	hypo	na	na	na	na	na	na	na
0-17707188-0-17707407	0.942857	0.907407	0.93128	0.985714	0.42	na	na	hypo	na	na	na	na	na	na	na
0-17719578-0-17719874	0.830903	0.885417	0.958333	0.765625	0.447222	na	na	hypo	na	na	na	na	na	na	na
0-17721451-0-17721603	0.972966	0.959524	0.941667	0.805208	0.449074	hypo	hypo	na	na	na	na	na	na	na	na
0-17727274-0-17727323	0.979167	0.962381	0.938161	0.866667	0.454812	hypo	hypo	na	na	na	na	na	na	na	na
0-17776252-0-17776488	0.833333	0.930556	0.9875	4.7e-05	0.832341	na	na	na	hyper	hypo	hypo	hypo	na	na	na
0-17776489-0-17776873	0.806713	0.981481	0.88664	0.027778	0.786706	na	na	na	hyper	hypo	hypo	hypo	na	na	na
0-17776874-0-17777197	0.715556	1	0.954167	0.055556	0.731481	na	na	na	hyper	na	hypo	hypo	na	na	na
0-17802281-0-17802383	0.994792	0.984375	0.955093	0.915741	0.43141	hypo	hypo	hypo	na	na	na	na	na	na	na
0-17803545-0-17803771	1	0.98	0.844643	0.779167	0.410714	hypo	hypo	na	na	na	na	na	na	na	na
0-17805056-0-17805268	0.989583	1	0.920833	0.814286	0.408452	hypo	hypo	hypo	na	na	na	na	na	na	na
0-17805269-0-17805409	0.972222	0.939167	0.93	0.791667	0.460119	hypo	na	na	na	na	na	na	na	na	na
0-17846900-0-17846930	0.989583	0.891786	0.971429	0.864583	0.450198	na	na	hypo	na	na	na	na	na	na	na
0-17846998-0-17847037	0.991667	0.96875	0.950833	16	0.4375	na	na	hypo	na	na	na	na	na	na	na
0-17847038-0-17847112	0.975	1	0.991667	16	0.375	na	na	hypo	na	na	na	na	na	na	na
0-17847113-0-17847321	0.954167	0.975	0.965417	0.96	0.380357	hypo	hypo	hypo	hypo	na	na	na	na	na	na
0-17869699-0-17869820	0.955357	1	0.948333	0.844792	0.456593	na	hypo	na	na	na	na	na	na	na	na
0-17914788-0-17915021	1	0.958333	0.939613	0.989583	0.424762	hypo	hypo	hypo	hypo	na	na	na	na	na	na
0-17941570-0-17941783	0.969907	0.959921	0.872232	0.649537	0.269841	hypo	hypo	hypo	na	na	na	na	na	na	na
0-18029130-0-18029189	0.956597	0.941667	0.958333	0.891429	0.393333	hypo	hypo	hypo	na	na	na	na	na	na	na
0-18194022-0-18194187	1	0.9375	0.905208	0.813823	0.461979	hypo	na	na	na	na	na	na	na	na	na
0-18213705-0-18213867	0.396429	0.986389	0.975671	0.8625	0.92803	hyper	na	na	na	na	na	na	na	na	na
0-18233148-0-18233357	0.88	0.833333	0.942857	0.79246	0.426852	na	na	hypo	na	na	na	na	na	na	na
0-18336314-0-18336662	0.972222	0.959491	0.914881	0.933284	0.436458	hypo	hypo	na	na	na	na	na	na	na	na
0-18462503-0-18462547	0.764583	0.984375	0.970833	0.876042	0.452083	na	hypo	hypo	na	na	na	na	na	na	na
0-18485368-0-18485531	0.966667	0.916667	0.978318	0.921296	0.457576	hypo	na	hypo	na	na	na	na	na	na	na
0-18516554-0-18516976	0.763889	0.9	0.904762	0.865079	0.287037	na	hypo	hypo	hypo	na	na	na	na	na	na
0-18516977-0-18517068	1	0.966667	0.864881	0.926587	0.359375	hypo	hypo	hypo	hypo	na	na	na	na	na	na
0-18527386-0-18527564	1	0.945437	0.984152	0.820833	0.441126	hypo	hypo	hypo	na	na	na	na	na	na	na
0-18529419-0-18529674	0.984821	0.943122	0.945238	0.878968	0.407692	hypo	hypo	hypo	na	na	na	na	na	na	na
0-18538139-0-18538260	0.97247	0.994444	0.92502	0.964286	0.481429	na	hypo	na	na	na	na	na	na	na	na
0-18546045-0-18546188	1	0.93254	0.959861	0.979167	0.450758	hypo	na	hypo	hypo	na	na	na	na	na	na
0-18547080-0-18547281	0.982639	1	0.948661	0.826786	0.486012	na	hypo	na	na	na	na	na	na	na	na
0-18556849-0-18557087	0.958333	1	0.958333	0.9	0.48375	na	hypo	na	na	na	na	na	na	na	na
0-18561842-0-18561867	0.984375	0.975	0.947917	0.852083	0.454573	hypo	hypo	na	na	na	na	na	na	na	na
0-18565502-0-18565594	0.851438	0.958333	0.812963	0.831349	0.430733	na	hypo	na	na	na	na	na	na	na	na
0-18585962-0-18586183	0.956349	0.969907	0.940417	0.861756	0.466506	na	hypo	na	na	na	na	na	na	na	na
0-18595051-0-18595179	1	0.979167	0.92369	0.945933	0.398864	hypo	hypo	hypo	hypo	na	na	na	na	na	na
0-18600163-0-18600574	0.964286	1	0.966667	0.861111	0.488049	na	hypo	na	na	na	na	na	na	na	na
0-18603068-0-18603181	1	0.890625	0.906349	0.839167	0.383862	hypo	na	hypo	na	na	na	na	na	na	na
0-18606514-0-18606882	0.957143	1	0.982113	0.910714	0.474359	na	na	hypo	na	na	na	na	na	na	na
0-18631657-0-18631703	0.9275	1	0.971042	0.979167	0.413333	hypo	hypo	hypo	hypo	na	na	na	na	na	na
0-18651293-0-18651380	0.95	1	0.868056	0.885714	0.458333	na	hypo	na	na	na	na	na	na	na	na
0-18656156-0-18656587	0.8875	0.944444	0.893651	0.709061	0.304113	hypo	hypo	hypo	na	na	na	na	na	na	na
0-18657554-0-18657724	0.881944	0.993056	0.975	0.893651	0.486667	na	hypo	na	na	na	na	na	na	na	na
0-18813871-0-18813935	0.989583	0.975694	0.971131	0.903472	0.480159	hypo	na	na	na	na	na	na	na	na	na
0-18840528-0-18840567	0.978333	0.634375	0.888542	0.875	0.251042	hypo	na	hypo	hypo	na	na	na	na	na	na
0-18842259-0-18842382	0.933333	0.908333	0.929688	0.950893	0.363426	hypo	hypo	hypo	hypo	na	na	na	na	na	na
0-18845995-0-18846157	1	0.714286	0.944444	0.973958	0.463997	hypo	na	na	na	na	na	na	na	na	na
0-18847317-0-18847638	1	0.888889	0.991667	0.883333	0.458333	na	na	hypo	na	na	na	na	na	na	na
0-18848582-0-18848654	0.776786	0.722222	0.927083	0.709226	0.382976	na	na	hypo	na	na	na	na	na	na	na
0-18852356-0-18852426	0.991667	0.875	0.896991	0.861458	0.451389	hypo	na	na	na	na	na	na	na	na	na
0-18875285-0-18875413	0.95	0.963294	0.94537	0.830556	0.431481	hypo	na	hypo	na	na	na	na	na	na	na
0-18886204-0-18886374	0.9	0.680556	0.846354	0.613889	0.374405	hypo	na	na	na	na	na	na	na	na	na
0-18887185-0-18887498	0.952381	0.700397	0.866667	0.972222	0.326323	hypo	na	hypo	hypo	na	na	na	na	na	na
0-18894902-0-18895009	0.902857	0.75	0.87	0.96875	0.376984	hypo	na	na	na	na	na	na	na	na	na
0-19110408-0-19110750	0.948611	0.9875	0.951058	0.862103	0.482576	na	hypo	na	na	na	na	na	na	na	na
0-19177353-0-19177378	0.967708	0.494792	0.781042	0.945833	3.5e-05	hypo	na	hypo	hypo	na	na	na	na	na	na
0-19177390-0-19177504	0.954861	0.47123	0.851042	0.944444	0.125	hypo	na	hypo	hypo	na	na	na	na	na	na
0-19177534-0-19177640	0.916667	0.486111	0.846369	0.935417	0.1	hypo	na	hypo	hypo	na	na	na	na	na	na
0-19177681-0-19177735	0.963542	0.525	0.947619	0.945833	3.6e-05	hypo	na	hypo	hypo	na	na	na	na	na	na
0-19177749-0-19177817	0.979167	0.35	0.841667	0.941667	0.108333	hypo	na	hypo	hypo	na	na	na	na	na	na
0-19178895-0-19179119	0.974554	0.921214	0.898849	0.805308	0.458059	hypo	na	na	na	na	na	na	na	na	na
0-19185297-0-19185446	0.744167	0.7625	0.716756	0.743333	0.21622	hypo	na	hypo	na	na	na	na	na	na	na
0-19190650-0-19190714	0.03125	0.303075	0.0625	4.7e-05	0.584093	hyper	na	hyper	hyper	na	na	na	na	na	na
0-19192345-0-19192479	0.357778	0.416171	0.27522	0.370833	0.821173	na	na	hyper	na	na	na	na	na	na	na
0-19192499-0-19192587	0.172222	0.19375	0.014583	0.145833	0.713141	na	na	hyper	na	na	na	na	na	na	na
0-19195609-0-19195795	0.555556	0.133333	0.123363	0.069444	0.0525	hypo	na	na	na	na	na	na	na	na	na
0-19271894-0-19272287	0.890909	0.758333	0.808333	0.605556	0.383333	hypo	na	na	na	na	na	na	na	na	na
0-19297012-0-19297429	0.822917	0.958333	0.659722	0.644444	0.37037	na	hypo	na	na	na	na	na	na	na	na
0-19375131-0-19375523	0.285714	0.58	0.334048	0.915509	0.441613	na	na	na	na	na	na	hyper	na	na	na
0-19446296-0-19446702	0.969444	0.666667	0.918333	0.690675	0.427083	hypo	na	na	na	na	na	na	na	na	na
0-19542622-0-19542672	1	0.738095	0.970238	0.966667	0.457143	hypo	na	hypo	hypo	na	na	na	na	na	na
0-19543418-0-19543707	0.983333	0.939	0.985714	0.926146	0.475	hypo	na	hypo	na	na	na	na	na	na	na
0-19546218-0-19546343	0.954422	1	0.968108	17	0.444444	na	na	hypo	na	na	na	na	na	na	na
0-19551902-0-19551943	0.891964	0.825	0.9675	0.858796	0.432143	na	na	hypo	na	na	na	na	na	na	na
0-19560728-0-19560860	0.975694	0.770833	0.950833	0.845486	0.461111	hypo	na	na	na	na	na	na	na	na	na
0-19561606-0-19561865	0.972222	1	0.87037	0.928968	0.297619	hypo	hypo	hypo	hypo	na	na	na	na	na	na
0-19562374-0-19562709	0.989583	0.839286	0.925926	0.909028	0.293981	hypo	hypo	hypo	hypo	na	na	na	na	na	na
0-19571072-0-19571379	0.880787	0.96	0.932917	0.907292	0.397917	na	na	hypo	na	na	na	na	na	na	na
0-19573721-0-19573791	0.95	0.8625	0.984375	0.806944	0.28	hypo	na	hypo	na	na	na	na	na	na	na
0-19575219-0-19575283	1	0.657738	0.904762	0.890625	0.462302	hypo	na	na	na	na	na	na	na	na	na
0-19594439-0-19594666	0.8725	0.85	0.709444	0.695238	0.321429	hypo	hypo	na	na	na	na	na	na	na	na
0-19597172-0-19597403	0.958333	0.985714	0.863542	0.826389	0.402778	hypo	hypo	na	na	na	na	na	na	na	na
0-19597711-0-19598085	0.6	0.35	0.539821	0.558267	0.083333	hypo	na	na	na	na	na	na	na	na	na
0-19662868-0-19663138	0.853175	0.374802	0.419583	0.261111	0.328373	hypo	na	na	na	hypo	na	na	na	na	na
0-19746660-0-19746822	0.902778	0.69995	0.720062	0.783333	0.25	hypo	na	na	na	na	na	na	na	na	na
0-19785478-0-19785706	0.182341	0.793651	0.202143	0.010417	0.12037	na	hypo	na	na	na	hypo	na	na	na	na
0-19917181-0-19917418	0.646032	0.75	0.910952	0.341667	0.517796	na	na	na	na	na	na	hypo	na	na	na
0-19972284-0-19972697	0.933333	0.791667	0.910053	0.25	0.389815	na	na	hypo	na	hypo	na	hypo	na	na	na
0-20284945-0-20285338	0.945833	0.840278	0.9375	0.618651	0.438492	hypo	na	na	na	na	na	na	na	na	na
0-20287270-0-20287471	0.945833	0.612103	0.891964	0.85	0.273776	hypo	na	hypo	hypo	na	na	na	na	na	na
0-20289137-0-20289388	0.979167	0.7	0.896561	0.887302	0.390833	hypo	na	hypo	na	na	na	na	na	na	na
0-20289650-0-20289828	0.894345	0.875	0.988591	0.847222	0.42197	na	na	hypo	na	na	na	na	na	na	na
0-20291776-0-20292061	0.951852	0.838889	0.919722	0.900794	0.395076	hypo	na	hypo	hypo	na	na	na	na	na	na
0-20293904-0-20293987	0.97123	0.8	0.895833	0.82371	0.470139	hypo	na	na	na	na	na	na	na	na	na
0-20296475-0-20296601	0.78	0.729167	0.821693	0.802778	0.276786	na	na	hypo	na	na	na	na	na	na	na
0-20297863-0-20298082	0.965278	0.625	0.922917	0.776587	0.341991	hypo	na	hypo	na	na	na	na	na	na	na
0-20299000-0-20299062	0.945833	0.652778	0.916667	0.784722	0.360833	hypo	na	hypo	na	na	na	na	na	na	na
0-20299547-0-20299681	0.86	0.720635	0.923942	0.692014	0.36	na	na	hypo	na	na	na	na	na	na	na
0-20312673-0-20312708	0.993056	0.833333	0.873177	0.8375	0.492593	hypo	na	na	na	na	na	na	na	na	na
0-20315860-0-20316285	0.906686	0.70216	0.922889	0.960061	0.420015	na	na	hypo	hypo	na	na	na	na	na	na
0-20323276-0-20323492	0.990741	0.943783	0.964286	0.685317	0.376667	hypo	na	hypo	na	na	na	na	na	na	na
0-20327058-0-20327116	0.983333	0.900794	0.894531	0.841667	0.3	hypo	hypo	hypo	hypo	na	na	na	na	na	na
0-20328802-0-20329168	0.811508	1	0.911376	0.691667	0.475	na	hypo	na	na	na	na	na	na	na	na
0-20332872-0-20332929	0.923214	0.673333	0.789583	0.444444	0.293333	hypo	na	na	na	na	na	na	na	na	na
0-20334534-0-20334651	0.975694	0.984127	0.863492	0.718472	0.358796	hypo	hypo	hypo	na	na	na	na	na	na	na
0-20335832-0-20335952	0.991667	0.716667	0.859568	0.9	0.369048	hypo	na	na	hypo	na	na	na	na	na	na
0-20337903-0-20338099	0.956667	0.701389	0.926357	0.844246	0.262857	hypo	na	hypo	hypo	na	na	na	na	na	na
0-20343266-0-20343512	0.925231	0.795139	0.928333	0.56875	0.387879	hypo	na	hypo	na	na	na	na	na	na	na
0-20344350-0-20344477	0.962963	0.869048	0.966667	0.921528	0.427778	hypo	na	hypo	na	na	na	na	na	na	na
0-20344572-0-20344699	0.932639	0.916667	0.970679	0.726984	0.429167	hypo	na	hypo	na	na	na	na	na	na	na
0-20346466-0-20346574	1	1	0.990741	0.808135	0.4	hypo	hypo	hypo	na	na	na	na	na	na	na
0-20347035-0-20347078	0.991667	0.666667	0.883333	0.863889	0.348333	hypo	na	hypo	hypo	na	na	na	na	na	na
0-20347097-0-20347139	0.989583	0.722222	0.897321	0.768333	0.381944	hypo	na	hypo	na	na	na	na	na	na	na
0-20349006-0-20349101	0.916667	0.881944	0.986111	0.758135	0.439947	na	na	hypo	na	na	na	na	na	na	na
0-20349357-0-20349593	0.926637	0.85	0.930923	0.86875	0.427778	na	na	hypo	na	na	na	na	na	na	na
0-20350232-0-20350306	0.986111	0.620119	0.921815	0.833333	0.367216	hypo	na	hypo	na	na	na	na	na	na	na
0-20354222-0-20354413	0.943287	0.738095	0.924881	0.890741	0.383333	hypo	na	hypo	hypo	na	na	na	na	na	na
0-20354647-0-20354764	0.957639	0.861111	0.942039	0.855238	0.41746	hypo	na	hypo	na	na	na	na	na	na	na
0-20354776-0-20354969	1	0.790278	0.955026	0.752579	0.448333	hypo	na	hypo	na	na	na	na	na	na	na
0-20359071-0-20359203	0.972222	0.916667	0.938988	0.725	0.451852	hypo	na	na	na	na	na	na	na	na	na
0-20359321-0-20359490	0.9125	0.691667	0.846605	0.762302	0.278988	hypo	na	hypo	na	na	na	na	na	na	na
0-20360505-0-20360736	0.989583	0.78	0.911111	0.870635	0.314719	hypo	na	hypo	hypo	na	na	na	na	na	na
0-20361258-0-20361311	0.908333	0.830952	0.944444	0.983333	0.466667	na	na	na	hypo	na	na	na	na	na	na
0-20364562-0-20364925	0.972222	0.736667	0.872986	0.855159	0.431548	hypo	na	na	na	na	na	na	na	na	na
0-20365617-0-20365732	0.95873	0.960648	0.91369	0.71619	0.408333	hypo	na	hypo	na	na	na	na	na	na	na
0-20365930-0-20366241	1	0.833333	0.9	0.930833	0.498958	hypo	na	na	na	na	na	na	na	na	na
0-20369306-0-20369452	0.993056	0.611111	0.917593	0.920635	0.254762	hypo	na	hypo	hypo	na	na	na	na	na	na
0-20370734-0-20370883	0.815476	0.833333	0.959491	0.694907	0.125	hypo	hypo	hypo	hypo	na	na	na	na	na	na
0-20371643-0-20371815	0.994792	0.97619	0.919271	0.797024	0.433333	hypo	na	na	na	na	na	na	na	na	na
0-20376751-0-20376855	0.988095	0.958333	0.99537	0.877381	0.366667	hypo	na	hypo	na	na	na	na	na	na	na
0-20385688-0-20386082	0.914683	0.78373	0.87	0.752728	0.339583	hypo	na	hypo	na	na	na	na	na	na	na
0-20390874-0-20391094	0.943452	0.504167	0.859127	0.778968	0.27326	hypo	na	hypo	hypo	na	na	na	na	na	na
0-20391140-0-20391184	0.868056	0.4	0.848214	0.883333	0.0125	hypo	na	hypo	hypo	na	na	na	na	na	na
0-20391332-0-20391764	0.944444	0.833333	0.902778	0.932209	0.158333	hypo	hypo	hypo	hypo	na	na	na	na	na	na
0-20411734-0-20411883	0.860913	0.802431	0.932857	0.738095	0.372917	na	na	hypo	na	na	na	na	na	na	na
0-20417348-0-20417832	0.544167	0.222222	0.279982	0.352381	3.4e-05	hypo	na	na	na	na	na	na	na	na	na
0-20418142-0-20418273	0.945933	0.723958	0.923611	0.934375	0.386667	hypo	na	hypo	hypo	na	na	na	na	na	na
0-20437321-0-20437363	0.944444	0.77581	0.762798	0.830833	0.34	hypo	na	na	na	na	na	na	na	na	na
0-20468546-0-20468812	0.772222	0.933333	0.87381	0.71	0.425926	na	hypo	na	na	na	na	na	na	na	na
0-20474290-0-20474435	0.795536	0.965278	0.879167	0.95	0.3125	na	hypo	hypo	hypo	na	na	na	na	na	na
0-20486885-0-20486924	0.914931	0.895833	0.975	0.653125	0.413333	hypo	na	hypo	na	na	na	na	na	na	na
0-20497656-0-20497774	0.892659	0.845833	0.945833	0.711667	0.425	na	na	hypo	na	na	na	na	na	na	na
0-20499091-0-20499266	0.8475	0.888889	0.946759	0.752381	0.266667	hypo	na	hypo	na	na	na	na	na	na	na
0-20502368-0-20502569	0.995833	1	0.929167	0.884259	0.285714	hypo	hypo	hypo	hypo	na	na	na	na	na	na
0-20522773-0-20522818	0.934028	0.916667	0.910714	0.883036	0.25	hypo	na	hypo	na	na	na	na	na	na	na
0-20523933-0-20524328	0.84831	0.759921	0.743333	0.706349	0.214286	hypo	hypo	hypo	na	na	na	na	na	na	na
0-20597953-0-20598118	1	0.988095	0.987434	0.977679	0.4	hypo	na	hypo	na	na	na	na	na	na	na
0-20604615-0-20604740	1	1	0.929012	0.874107	0.433333	hypo	hypo	na	na	na	na	na	na	na	na
0-20604750-0-20604813	0.845833	0.833333	0.985156	0.651389	0.311111	na	hypo	hypo	na	na	na	na	na	na	na
0-20604883-0-20604994	0.956786	0.833333	0.966799	0.70119	0.412202	hypo	na	hypo	na	na	na	na	na	na	na
0-20611589-0-20611791	0.780903	0.708333	0.957738	0.640278	0.417857	na	na	hypo	na	na	na	na	na	na	na
0-20612933-0-20613252	0.914286	0.87619	0.956349	0.632798	0.354762	hypo	na	hypo	na	na	na	na	na	na	na
0-20635345-0-20635727	0.924286	1	0.97619	0.95377	0.483333	na	hypo	na	na	na	na	na	na	na	na
0-20636270-0-20636681	0.934028	0.927857	0.939524	0.734127	0.406746	hypo	hypo	hypo	na	na	na	na	na	na	na
0-20642159-0-20642388	0.751984	0.436905	0.960208	0.352778	0.384921	na	na	hypo	na	na	na	hypo	na	na	na
0-20665362-0-20665745	0.865079	0.916667	0.964286	0.596667	0.453333	na	na	hypo	na	na	na	na	na	na	na
0-20668653-0-20668948	0.84623	0.77619	0.883214	0.782143	0.305556	hypo	na	hypo	na	na	na	na	na	na	na
0-20713047-0-20713157	0.9	0.983333	0.948016	0.953125	0.423958	na	hypo	hypo	na	na	na	na	na	na	na
0-20731426-0-20731822	0.646667	0.575417	0.758333	0.496726	0.204	na	na	hypo	na	na	na	na	na	na	na
0-20833265-0-20833340	0.96875	0.85	0.908929	0.847222	0.45744	hypo	na	na	na	na	na	na	na	na	na
0-20866414-0-20866699	0.865741	1	0.868254	0.840952	0.482143	na	hypo	na	na	na	na	na	na	na	na
0-20867899-0-20868033	0.6975	0.553125	0.704544	0.09881	0.564935	na	na	na	na	hypo	na	hypo	na	na	na
0-20906635-0-20906717	0.894792	0.933036	0.959821	0.907143	0.443452	na	na	hypo	na	na	na	na	na	na	na
0-20920602-0-20920741	0.937698	0.966667	0.986111	0.873512	0.484848	na	na	hypo	na	na	na	na	na	na	na
0-21310066-0-21310351	0.814815	1	0.863095	0.4375	0.714286	na	na	na	na	na	hypo	na	na	na	na
0-21372567-0-21372625	0.791667	0.569444	0.747685	0.227183	0.110648	hypo	na	hypo	na	hypo	na	hypo	na	na	na
0-21418344-0-21418822	0.9	0.694444	0.880595	0.661905	0.246296	hypo	na	hypo	na	na	na	na	na	na	na
0-21445201-0-21445338	0.809524	0.633333	0.83448	0.4	0.27381	hypo	na	hypo	na	na	na	na	na	na	na
0-21450586-0-21450797	0.860714	0.867063	0.9	0.708333	0.38619	na	na	hypo	na	na	na	na	na	na	na
0-21459928-0-21460147	0.979167	0.933333	0.885979	0.647024	0.443704	hypo	na	na	na	na	na	na	na	na	na
0-21462210-0-21462561	0.871429	0.804167	0.961905	0.80381	0.432292	na	na	hypo	na	na	na	na	na	na	na
0-21473893-0-21474055	0.889683	0.625	0.914782	0.522619	0.066667	hypo	na	hypo	na	na	na	na	na	na	na
0-21475894-0-21476136	0.967758	0.941667	0.956019	0.873095	0.466667	hypo	na	na	na	na	na	na	na	na	na
0-21476815-0-21476913	0.958333	0.917143	0.958333	0.84	0.458095	na	na	hypo	na	na	na	na	na	na	na
0-21523228-0-21523347	0.878472	0.916667	0.928241	0.758333	0.353704	hypo	hypo	hypo	na	na	na	na	na	na	na
0-21524568-0-21524606	0.9375	0.91875	0.96	0.744444	0.41375	hypo	hypo	hypo	na	na	na	na	na	na	na
0-21531492-0-21531979	0.82619	0.864583	0.958598	0.619444	0.233333	hypo	na	hypo	na	na	na	na	na	na	na
0-21548673-0-21548783	0.975	0.95	0.9225	0.724603	0.39375	hypo	hypo	hypo	na	na	na	na	na	na	na
0-21569818-0-21570011	0.861111	0.769345	0.807976	0.667063	0.280952	hypo	na	hypo	na	na	na	na	na	na	na
0-21579755-0-21579782	0.9875	0.5	0.883333	0.975694	0.405556	hypo	na	na	hypo	na	na	na	na	na	na
0-21587582-0-21588031	0.951389	0.775	0.9275	0.810119	0.418585	hypo	na	hypo	na	na	na	na	na	na	na
0-21590298-0-21590428	0.910278	0.725	0.91994	0.824306	0.388203	hypo	na	hypo	na	na	na	na	na	na	na
0-21593181-0-21593219	0.943056	0.784028	0.940298	0.945833	0.414352	hypo	na	hypo	hypo	na	na	na	na	na	na
0-21602163-0-21602299	0.943948	0.59127	0.963333	0.898413	0.301905	hypo	na	hypo	hypo	na	na	na	na	na	na
0-21605905-0-21605967	0.976563	0.794643	0.985417	0.927579	0.477976	na	na	hypo	na	na	na	na	na	na	na
0-21608176-0-21608316	0.979167	0.788889	0.909841	0.821429	0.439683	hypo	na	na	na	na	na	na	na	na	na
0-21609549-0-21609600	0.88875	0.745238	0.977708	0.770833	0.429491	na	na	hypo	na	na	na	na	na	na	na
0-21613427-0-21613622	0.958333	0.725	0.876667	0.890079	0.364385	hypo	na	hypo	hypo	na	na	na	na	na	na
0-21617828-0-21618070	0.833333	0.877778	0.903333	0.757341	0.33642	na	hypo	hypo	na	na	na	na	na	na	na
0-21621690-0-21621875	0.979167	0.75	0.84	0.74	0.463333	hypo	na	na	na	na	na	na	na	na	na
0-21623588-0-21623776	0.843452	0.678373	0.875	0.705704	0.32677	hypo	na	hypo	na	na	na	na	na	na	na
0-21624751-0-21624930	0.925	0.765714	0.905952	0.863095	0.376455	hypo	na	hypo	na	na	na	na	na	na	na
0-21632499-0-21632581	0.959524	0.833333	0.957275	0.679444	0.433333	hypo	na	hypo	na	na	na	na	na	na	na
0-21635553-0-21635701	0.994286	0.885417	0.975	0.830357	0.405556	hypo	na	hypo	na	na	na	na	na	na	na
0-21636232-0-21636346	0.916528	0.705357	0.885417	0.661905	0.066667	hypo	na	hypo	na	na	na	na	na	na	na
0-21649415-0-21649526	0.949132	1	0.91622	0.850694	0.472222	na	hypo	na	na	na	na	na	na	na	na
0-21650062-0-21650189	0.945833	0.68125	0.958333	0.869603	0.406061	hypo	na	hypo	na	na	na	na	na	na	na
0-21650602-0-21650833	0.945602	0.746528	0.831548	0.843254	0.398148	hypo	na	na	na	na	na	na	na	na	na
0-21652644-0-21652716	0.935565	0.739683	0.943274	17	0.45625	na	na	na	hypo	na	na	na	na	na	na
0-21656050-0-21656128	0.908333	0.707639	0.981481	0.799405	0.48125	na	na	hypo	na	na	na	na	na	na	na
0-21657677-0-21657760	0.947222	0.641187	0.979167	0.856027	0.411742	hypo	na	hypo	na	na	na	na	na	na	na
0-21657817-0-21657935	0.8625	0.460648	0.857083	0.700397	0.119792	hypo	na	hypo	hypo	na	na	na	na	na	na
0-21662400-0-21662812	0.9875	0.616667	0.905952	0.809524	0.185185	hypo	na	hypo	hypo	na	na	na	na	na	na
0-21666646-0-21666841	0.932937	0.979167	0.907798	0.701042	0.416667	hypo	hypo	na	na	na	na	na	na	na	na
0-21667477-0-21667544	0.886508	0.824405	0.877976	0.683532	0.288435	hypo	hypo	hypo	na	na	na	na	na	na	na
0-21667666-0-21667927	0.821429	0.63125	0.913735	0.81	0.388333	na	na	hypo	na	na	na	na	na	na	na
0-21670541-0-21670858	0.805804	0.721354	0.799405	0.834821	0.2	hypo	na	hypo	hypo	na	na	na	na	na	na
0-21674797-0-21675193	0.9825	0.866667	0.904315	0.954167	0.47619	hypo	na	na	na	na	na	na	na	na	na
0-21684069-0-21684241	1	0.783333	0.950507	0.763889	0.379167	hypo	na	hypo	na	na	na	na	na	na	na
0-21714258-0-21714397	0.90377	0.677083	0.912143	0.663889	0.339107	hypo	na	hypo	na	na	na	na	na	na	na
0-21728494-0-21728592	0.95	0.719742	0.967593	0.8625	0.463929	na	na	hypo	na	na	na	na	na	na	na
0-21733403-0-21733477	0.975694	0.813194	0.920833	0.929563	0.461111	hypo	na	na	na	na	na	na	na	na	na
0-21741010-0-21741127	0.947917	0.893229	0.914815	0.811806	0.381667	hypo	hypo	hypo	na	na	na	na	na	na	na
0-21750751-0-21750980	0.919643	1	0.939345	0.744048	0.388889	na	na	hypo	na	na	na	na	na	na	na
0-21790950-0-21791222	0.86875	0.621429	0.92381	0.870833	0.307143	hypo	na	hypo	hypo	na	na	na	na	na	na
0-21838063-0-21838347	0.925926	0.777778	0.9675	0.844444	0.423214	hypo	na	hypo	na	na	na	na	na	na	na
0-21872087-0-21872413	0.875	0.808664	0.926131	0.852315	0.371795	hypo	na	hypo	na	na	na	na	na	na	na
0-21889721-0-21889814	0.925	0.8625	0.949405	0.921875	0.416667	hypo	na	hypo	na	na	na	na	na	na	na
0-21891710-0-21891779	0.952381	1	0.910648	0.679167	0.422222	hypo	hypo	na	na	na	na	na	na	na	na
0-21895680-0-21895800	0.958333	0.633333	0.737037	0.366667	0.254167	hypo	na	na	na	na	na	na	na	na	na
0-21896450-0-21896501	0.95625	0.8	0.96875	0.802083	0.444444	hypo	na	hypo	na	na	na	na	na	na	na
0-21913712-0-21914023	0.95	0.964286	0.860119	0.676091	0.425926	hypo	hypo	na	na	na	na	na	na	na	na
0-21924196-0-21924340	0.9	0.722222	0.875	0.922619	0.322917	hypo	na	hypo	hypo	na	na	na	na	na	na
0-21931279-0-21931550	0.917063	0.761111	0.953704	0.697222	0.451152	na	na	hypo	na	na	na	na	na	na	na
0-21939160-0-21939274	0.965	0.91	0.954167	0.772024	0.461111	hypo	na	na	na	na	na	na	na	na	na
0-21942941-0-21943013	0.941468	0.803333	0.957143	0.71	0.357407	hypo	na	hypo	na	na	na	na	na	na	na
0-21968780-0-21968812	0.970833	0.859375	0.944676	0.820833	0.431481	hypo	na	hypo	na	na	na	na	na	na	na
0-21979052-0-21979130	4e-06	0.472222	0.097222	0.758333	0.72375	hyper	na	hyper	na	hyper	na	hyper	na	na	na
0-21982222-0-21982313	0.575	0.382143	0.710648	0.482143	0.0525	na	na	hypo	na	na	na	na	na	na	na
0-21982732-0-21982896	0.758333	0.923611	0.954315	0.619907	0.18315	na	hypo	hypo	na	na	na	na	na	na	na
0-21982901-0-21982962	0.75	0.935714	0.932917	0.645833	0.255	na	hypo	hypo	na	na	na	na	na	na	na
0-21982978-0-21983175	0.696825	0.788889	0.833581	0.494444	0.215388	na	hypo	hypo	na	na	na	na	na	na	na
0-21983381-0-21983519	0.763889	0.736111	0.730893	0.604167	0.2125	hypo	hypo	hypo	na	na	na	na	na	na	na
0-21983530-0-21983615	0.911806	0.849405	0.934286	0.796528	0.420238	na	na	hypo	na	na	na	na	na	na	na
0-21986471-0-21986703	0.841667	0.965278	0.87037	0.747437	0.384091	na	hypo	na	na	na	na	na	na	na	na
0-22043320-0-22043500	0.973958	0.815675	0.879398	0.845972	0.411429	hypo	na	na	na	na	na	na	na	na	na
0-22055450-0-22055638	0.979167	0.867163	0.929167	0.927083	0.465909	hypo	na	na	na	na	na	na	na	na	na
0-22078424-0-22078590	0.888889	1	0.977679	0.755704	0.472222	na	na	hypo	na	na	na	na	na	na	na
0-22087280-0-22087636	1	0.693333	0.716667	0.659524	0.483766	hypo	na	na	na	na	na	na	na	na	na
0-22088848-0-22089065	0.925347	0.915179	0.916667	0.954861	0.363333	hypo	hypo	hypo	hypo	na	na	na	na	na	na
0-22090265-0-22090528	0.963889	0.835238	0.942917	0.883102	0.408929	hypo	na	hypo	na	na	na	na	na	na	na
0-22111469-0-22111852	0.966667	0.953704	0.916548	0.733796	0.464815	hypo	na	na	na	na	na	na	na	na	na
0-22155324-0-22155399	1	0.764137	0.890625	17	0.45463	hypo	na	na	hypo	na	na	na	na	na	na
0-22175262-0-22175355	0.94256	0.865873	0.962426	0.864385	0.458333	na	na	hypo	na	na	na	na	na	na	na
0-22212386-0-22212448	0.975	1	0.962963	0.961806	0.45625	hypo	hypo	hypo	hypo	na	na	na	na	na	na
0-22232797-0-22233202	0.946759	0.788889	0.940741	0.958333	0.435615	hypo	na	hypo	hypo	na	na	na	na	na	na
0-22252024-0-22252069	0.954514	0.736111	0.981481	0.913333	0.464815	na	na	hypo	na	na	na	na	na	na	na
0-22280973-0-22281331	0.931429	0.8125	0.933333	0.8475	0.42013	hypo	na	hypo	na	na	na	na	na	na	na
0-22282759-0-22282870	0.989583	0.9	0.992188	0.846429	0.445748	hypo	na	hypo	na	na	na	na	na	na	na
0-22283591-0-22283704	0.966667	0.75	0.881349	0.972222	0.34881	hypo	na	hypo	hypo	na	na	na	na	na	na
0-22289586-0-22289824	0.855556	0.715278	0.877798	0.838889	0.336364	hypo	na	hypo	hypo	na	na	na	na	na	na
0-22291491-0-22291596	0.897917	0.744524	0.887649	0.937748	0.402778	na	na	na	hypo	na	na	na	na	na	na
0-22296661-0-22296886	1	0.833333	0.956667	0.925496	0.466667	hypo	na	na	na	na	na	na	na	na	na
0-22297514-0-22297805	0.9375	0.805556	0.879583	0.759722	0.25368	hypo	hypo	hypo	hypo	na	na	na	na	na	na
0-22328617-0-22328999	1	1	0.757143	0.527778	0.407407	hypo	na	na	na	na	na	na	na	na	na
0-22334842-0-22334890	0.904167	0.875	0.977659	0.768502	0.470238	na	na	hypo	na	na	na	na	na	na	na
0-22336514-0-22336597	0.919444	0.934375	0.890417	0.945833	0.416667	hypo	na	na	hypo	na	na	na	na	na	na
0-22370641-0-22370971	0.980324	0.902381	0.962963	0.893056	0.444444	hypo	na	hypo	na	na	na	na	na	na	na
0-22372777-0-22372895	0.658333	0.698413	0.844762	0.502381	0.259821	na	na	hypo	na	na	na	na	na	na	na
0-22374412-0-22374579	0.97619	0.801852	0.983333	0.972222	0.333333	hypo	na	hypo	hypo	na	na	na	na	na	na
0-22380011-0-22380159	0.98	0.711905	0.815714	0.966429	0.320139	hypo	na	na	hypo	na	na	na	na	na	na
0-22382178-0-22382513	0.966667	1	0.96875	0.841667	0.49359	na	hypo	na	na	na	na	na	na	na	na
0-22389020-0-22389085	0.904762	1	0.910053	0.715625	0.5	na	hypo	na	na	na	na	na	na	na	na
0-22389360-0-22389508	1	0.94	0.888889	0.7	0.494048	hypo	na	na	na	na	na	na	na	na	na
0-22391249-0-22391551	0.902778	0.966667	0.915123	0.972222	0.441667	na	hypo	na	hypo	na	na	na	na	na	na
0-22404237-0-22404258	0.948611	0.743056	0.97433	0.953125	0.4375	hypo	na	hypo	hypo	na	na	na	na	na	na
0-22405086-0-22405153	0.948214	0.7	0.954861	0.867708	0.446652	hypo	na	hypo	na	na	na	na	na	na	na
0-22440366-0-22440392	0.947917	0.87619	0.963889	0.989583	0.476852	na	na	na	hypo	na	na	na	na	na	na
0-22447394-0-22447455	0.965278	0.807292	0.918155	0.898032	0.433333	hypo	na	na	na	na	na	na	na	na	na
0-22448302-0-22448359	0.940972	0.7667	0.898194	0.817014	0.431369	hypo	na	na	na	na	na	na	na	na	na
0-22464632-0-22464907	0.950397	0.92	0.876548	0.865675	0.375641	hypo	hypo	hypo	na	na	na	na	na	na	na
0-22472516-0-22472589	0.97123	0.8	0.921396	0.731548	0.45	hypo	na	na	na	na	na	na	na	na	na
0-22477670-0-22477954	0.913889	0.722222	0.902679	0.927083	0.354167	hypo	na	hypo	hypo	na	na	na	na	na	na
0-22517288-0-22517411	0.818452	0.634375	0.584301	0.713333	0.263542	hypo	na	na	na	na	na	na	na	na	na
0-22519101-0-22519387	1	0.945238	0.884444	0.953869	0.42996	hypo	na	na	na	na	na	na	na	na	na
0-22529009-0-22529079	0.9825	0.921875	0.887222	0.856151	0.480833	hypo	na	na	na	na	na	na	na	na	na
0-22534370-0-22534639	0.952778	0.883333	0.858333	0.988095	0.44131	hypo	na	na	na	na	na	na	na	na	na
0-22535978-0-22536316	0.988889	0.771825	0.894381	0.967361	0.427976	hypo	na	na	hypo	na	na	na	na	na	na
0-22559110-0-22559148	0.954861	0.9	0.90744	0.954861	0.400325	hypo	na	hypo	hypo	na	na	na	na	na	na
0-22560510-0-22561002	0.925	0.799074	0.803395	0.712963	0.406061	hypo	na	na	na	na	na	na	na	na	na
0-22561235-0-22561415	0.965873	0.909722	0.851667	0.98125	0.47619	na	na	na	hypo	na	na	na	na	na	na
0-22565135-0-22565242	0.972222	0.839286	0.929012	0.92619	0.471429	hypo	na	na	na	na	na	na	na	na	na
0-22592114-0-22592545	0.979167	0.863492	0.941733	0.897222	0.4	na	na	hypo	na	na	na	na	na	na	na
0-22592709-0-22592841	0.964286	0.862103	0.937831	0.990741	0.477381	na	na	na	hypo	na	na	na	na	na	na
0-22599586-0-22600012	0.95	0.783333	0.935714	0.858333	0.4	hypo	na	hypo	na	na	na	na	na	na	na
0-22604770-0-22604881	0.944444	0.8	0.944444	0.913095	0.346296	hypo	na	hypo	na	na	na	na	na	na	na
0-22619654-0-22619960	0.937996	0.872222	0.921875	0.828472	0.423718	hypo	na	na	na	na	na	na	na	na	na
0-22633463-0-22633779	0.946429	0.860615	0.9875	0.383929	0.629464	na	na	na	na	na	na	hypo	na	na	na
0-22644731-0-22644799	0.963889	0.96875	0.922068	0.760417	0.291167	hypo	hypo	hypo	na	na	na	na	na	na	na
0-22648650-0-22648942	0.958095	0.829167	0.936508	0.905556	0.3	hypo	na	hypo	hypo	na	na	na	na	na	na
0-22668302-0-22668706	0.831597	0.621032	0.889762	0.928026	0.375661	na	na	hypo	hypo	na	na	na	na	na	na
0-22677660-0-22677896	0.962963	1	0.896429	0.861806	0.483889	na	hypo	na	na	na	na	na	na	na	na
0-22722256-0-22722557	0.951389	0.901042	0.91625	0.825	0.413636	hypo	na	hypo	na	na	na	na	na	na	na
0-22724731-0-22724964	0.986111	1	0.945767	0.870833	0.4	hypo	hypo	hypo	na	na	na	na	na	na	na
0-22725849-0-22726267	0.916667	0.883333	0.868333	0.705357	0.392593	hypo	na	na	na	na	na	na	na	na	na
0-22728792-0-22729075	0.923611	0.784722	0.960833	0.790741	0.389506	hypo	na	hypo	na	na	na	na	na	na	na
0-22731131-0-22731334	0.9875	0.728968	0.916458	0.861905	0.419697	hypo	na	na	na	na	na	na	na	na	na
0-22739050-0-22739231	0.973958	0.923446	0.911944	0.9625	0.462585	hypo	na	na	na	na	na	na	na	na	na
0-22749944-0-22750026	0.979167	0.78125	0.915278	0.9	0.428307	hypo	na	na	na	na	na	na	na	na	na
0-22761784-0-22761984	1	0.869792	0.960714	0.966667	0.444444	hypo	na	hypo	hypo	na	na	na	na	na	na
0-22768351-0-22768509	0.994048	0.753472	0.967593	0.89375	0.46627	hypo	na	hypo	na	na	na	na	na	na	na
0-22804567-0-22804853	0.951389	0.976852	0.93875	0.338095	0.856481	na	na	na	na	na	na	hypo	na	na	na
0-22805066-0-22805458	0.940476	0.931548	0.9475	0.35119	0.625672	na	na	na	na	na	na	hypo	na	na	na
0-22833135-0-22833570	1	0.885714	0.909193	0.858829	0.451667	hypo	na	na	na	na	na	na	na	na	na
0-22890562-0-22890763	0.9375	11	0.941964	0.375	0.629518	na	na	na	na	na	hypo	hypo	na	na	na
0-22890764-0-22890845	0.756944	0.983333	0.868056	0.441667	0.718333	na	na	na	na	na	hypo	na	na	na	na
0-23000125-0-23000271	0.638889	0.88	0.953125	0.390873	0.4525	na	na	hypo	na	na	na	hypo	na	na	na
0-23000320-0-23000478	0.625	0.924339	0.874826	0.4	0.603846	na	na	na	na	na	hypo	na	na	na	na
0-23089538-0-23089573	0.979167	0.993056	0.86756	0.897364	0.366667	na	hypo	hypo	na	na	na	na	na	na	na
0-23144978-0-23145427	0.883333	0.893519	0.844444	0.697222	0.359259	na	hypo	na	na	na	na	na	na	na	na
0-23242384-0-23242648	0.736111	0.933333	0.962738	0.863889	0.456042	na	na	hypo	na	na	na	na	na	na	na
0-23282866-0-23283068	0.986667	0.9625	0.921429	0.8917	0.471429	hypo	na	na	na	na	na	na	na	na	na
0-23291451-0-23291509	0.754167	0.766667	0.918981	17	0.497917	na	na	na	hypo	na	na	na	na	na	na
0-23307895-0-23308208	0.938393	0.838542	0.974074	0.843651	0.452381	na	na	hypo	na	na	na	na	na	na	na
0-23376159-0-23376434	0.645833	0.729167	0.898148	0.578571	0.36131	na	na	hypo	na	na	na	na	na	na	na
0-23511433-0-23511544	0.857639	0.854167	0.985714	0.934028	0.443056	na	na	hypo	na	na	na	na	na	na	na
0-23580229-0-23580361	0.95	0.845238	0.936508	0.966667	0.430952	na	na	hypo	na	na	na	na	na	na	na
0-23587203-0-23587552	0.748264	0.874074	0.964405	0.892857	0.428274	na	na	hypo	na	na	na	na	na	na	na
0-23656000-0-23656208	0.717262	0.844643	0.969048	0.9	0.269963	na	hypo	hypo	hypo	na	na	na	na	na	na
0-23679019-0-23679081	0.833333	0.786706	0.97	0.825298	0.46131	na	na	hypo	na	na	na	na	na	na	na
0-23722425-0-23722546	0.786458	0.341567	0.790476	0.738591	0.285985	na	na	hypo	na	na	na	na	na	na	na
0-23757617-0-23757760	0.927604	0.991667	0.957292	0.902778	0.433333	na	hypo	hypo	na	na	na	na	na	na	na
0-23783399-0-23783570	0.866667	0.911458	0.955833	0.827282	0.411458	na	na	hypo	na	na	na	na	na	na	na
0-23787323-0-23787434	0.964286	1	0.941667	0.933333	0.407738	na	na	hypo	na	na	na	na	na	na	na
0-23797718-0-23798022	0.9375	0.905159	0.995	0.860417	0.238095	na	na	hypo	na	na	na	na	na	na	na
0-23814851-0-23814973	0.930556	0.906845	0.974537	0.827778	0.423611	na	na	hypo	na	na	na	na	na	na	na
0-23866504-0-23866571	0.975	0.930556	0.966667	0.955556	0.16	na	hypo	hypo	hypo	na	na	na	na	na	na
0-23866573-0-23866618	0.90625	0.977431	0.977778	0.927579	0.133333	na	hypo	hypo	hypo	na	na	na	na	na	na
0-23867383-0-23867530	1	0.9675	0.926339	0.819345	0.174107	hypo	hypo	hypo	na	na	na	na	na	na	na
0-23867637-0-23867705	0.861111	1	0.974868	0.917262	0.13125	hypo	hypo	hypo	hypo	na	na	na	na	na	na
0-23867731-0-23867913	0.989583	0.989583	0.925833	0.938889	0.142857	na	hypo	hypo	hypo	na	na	na	na	na	na
0-23867948-0-23868050	1	0.987847	0.926667	0.993056	0.217687	na	hypo	hypo	hypo	na	na	na	na	na	na
0-23873775-0-23874195	0.924603	0.908333	0.956548	0.934722	0.372421	hypo	hypo	hypo	na	na	na	na	na	na	na
0-23875907-0-23876013	0.634375	0.994792	0.954881	0.8125	0.361429	na	hypo	hypo	na	na	na	na	na	na	na
0-23882142-0-23882218	0.914583	0.953472	0.982407	0.969097	0.463889	na	na	hypo	hypo	na	na	na	na	na	na
0-23882224-0-23882329	0.844444	0.933333	0.970833	0.927778	0.42	na	na	hypo	na	na	na	na	na	na	na
0-23985708-0-23985788	0.983333	0.819595	0.318631	0.970238	0.862981	na	na	hyper	na	na	na	hyper	na	na	na
0-23986199-0-23986489	0.667097	0.694976	0.307024	0.909177	0.460069	na	na	na	na	na	na	hyper	na	na	na
0-23992496-0-23992707	3e-06	0.453373	0.196429	0.584921	0.659524	hyper	na	na	na	na	na	na	na	na	na
0-23999013-0-23999093	4e-06	0.033333	0.037037	0.166667	0.764015	hyper	hyper	hyper	na	na	na	na	na	na	na
0-23999584-0-23999699	4e-06	1e-05	1.7e-05	0.154514	0.650275	hyper	hyper	hyper	na	na	na	na	na	na	na
0-23999801-0-24000223	0.15	0.108333	0.201984	0.27381	0.649084	na	hyper	na	na	na	na	na	na	na	na
0-24112748-0-24112866	0.813492	0.942262	0.987269	0.714286	0.466667	na	na	hypo	na	na	na	na	na	na	na
0-24168941-0-24169270	0.756667	0.805556	0.62963	0.225	0.26	na	hypo	na	na	na	na	na	na	na	na
0-24216816-0-24216994	0.375	1e-05	0.02381	0.6	0.12963	na	na	na	na	na	hyper	hyper	na	na	na
0-24217256-0-24217402	0.4	0.027778	0.464286	0.730655	0.170101	na	na	na	na	na	hyper	na	na	na	na
0-24217403-0-24217483	0.5625	0.374537	0.710979	0.897024	0.261742	na	na	na	na	na	hyper	na	na	na	na
0-24217484-0-24217597	0.491667	0.104167	0.560714	0.70496	0.233333	na	na	na	na	na	hyper	na	na	na	na
0-24224352-0-24224770	0.916667	0.927579	0.941327	0.822421	0.431481	na	na	hypo	na	na	na	na	na	na	na
0-24225050-0-24225280	0.96	0.916667	0.916667	0.822222	0.39881	hypo	na	hypo	na	na	na	na	na	na	na
0-24227045-0-24227441	0.938095	0.952778	0.956845	0.921875	0.366667	na	na	hypo	na	na	na	na	na	na	na
0-24227442-0-24227593	0.95	0.972222	0.940476	0.832639	0.321429	na	hypo	hypo	na	na	na	na	na	na	na
0-24227594-0-24227746	1	1	0.989583	0.873333	0.366667	na	na	hypo	na	na	na	na	na	na	na
0-24253140-0-24253346	0.958333	0.983333	0.935	0.444444	0.759524	na	na	na	na	hypo	hypo	na	na	na	na
0-24411656-0-24411726	0.921429	0.970238	0.952381	0.683333	0.335	na	na	hypo	na	na	na	na	na	na	na
0-24421344-0-24421488	0.9375	0.9875	0.983333	0.984375	0.308333	na	hypo	hypo	na	na	na	na	na	na	na
0-24421560-0-24421740	0.925	0.944444	0.952381	0.844444	0.383333	na	na	hypo	na	na	na	na	na	na	na
0-24423446-0-24423635	0.816667	0.955556	0.713889	0.588519	0.40175	na	hypo	na	na	na	na	na	na	na	na
0-24426331-0-24426445	0.916667	1	0.992063	0.837698	0.394444	na	na	hypo	na	na	na	na	na	na	na
0-24426446-0-24426515	0.897024	1	0.95	0.847222	0.283333	hypo	hypo	hypo	na	na	na	na	na	na	na
0-24426516-0-24426648	0.989583	0.944444	0.989583	0.941667	0.328571	na	na	hypo	na	na	na	na	na	na	na
0-24427079-0-24427123	0.916667	1	0.96	0.777778	3.7e-05	hypo	hypo	hypo	hypo	na	na	na	na	na	na
0-24427124-0-24427180	0.916667	1	0.933333	0.719444	3.7e-05	hypo	hypo	hypo	hypo	na	na	na	na	na	na
0-24427246-0-24427342	1	0.990741	0.979167	0.911111	0.138889	hypo	hypo	hypo	hypo	na	na	na	na	na	na
0-24428138-0-24428252	0.951389	1	16	0.769444	0.260417	na	hypo	hypo	na	na	na	na	na	na	na
0-24435762-0-24436031	0.78	0.916667	0.854399	0.682143	0.245139	hypo	hypo	hypo	na	na	na	na	na	na	na
0-24436069-0-24436138	0.9375	11	0.9375	0.827778	0.15	hypo	na	hypo	na	na	na	na	na	na	na
0-24436178-0-24436297	0.986667	0.96	0.938095	0.759524	0.222222	hypo	hypo	hypo	na	na	na	na	na	na	na
0-24438617-0-24438764	0.9625	1	0.965278	0.92381	0.460714	na	na	hypo	na	na	na	na	na	na	na
0-24438847-0-24438984	1	0.95	0.9375	0.8675	0.415584	na	na	hypo	na	na	na	na	na	na	na
0-24444421-0-24444499	0.857639	0.759259	0.958333	0.725	0.233881	hypo	hypo	hypo	na	na	na	na	na	na	na
0-24448276-0-24448340	0.64375	0.416667	0.883333	0.49	0.033333	na	na	hypo	na	na	na	na	na	na	na
0-24451334-0-24451434	0.680423	0.947917	0.861111	0.684524	0.291667	na	hypo	hypo	na	na	na	na	na	na	na
0-24451629-0-24451702	0.947173	0.931052	18	0.979167	0.456994	na	na	hypo	na	na	na	na	na	na	na
0-24454108-0-24454210	0.9	0.979167	0.917989	0.991667	0.4	na	na	hypo	na	na	na	na	na	na	na
0-24454234-0-24454293	0.946429	0.968333	0.978704	0.955357	0.335979	na	na	hypo	na	na	na	na	na	na	na
0-24454295-0-24454349	0.977381	0.932381	0.996429	0.878472	0.357143	na	na	hypo	na	na	na	na	na	na	na
0-24457988-0-24458122	1	1	0.96455	17	0.447619	na	na	hypo	na	na	na	na	na	na	na
0-24458146-0-24458373	1	1	0.933333	0.949074	0.435926	hypo	hypo	na	hypo	na	na	na	na	na	na
0-24461294-0-24461457	0.935	0.875	0.945313	0.82	0.347619	na	na	hypo	na	na	na	na	na	na	na
0-24465572-0-24465861	0.958333	1	17	0.653968	0.166667	hypo	hypo	hypo	na	na	na	na	na	na	na
0-24465862-0-24466039	0.975	0.95	0.929881	0.829861	0.365741	na	na	hypo	na	na	na	na	na	na	na
0-24473184-0-24473257	0.990625	0.993056	0.950556	0.942857	0.389375	na	na	hypo	na	na	na	na	na	na	na
0-24473258-0-24473307	0.958333	0.972917	0.861042	0.908333	0.413542	hypo	hypo	na	na	na	na	na	na	na	na
0-24481074-0-24481236	0.935	0.97619	0.852623	0.958333	0.333333	na	na	hypo	na	na	na	na	na	na	na
0-24482643-0-24482732	0.75	0.97123	0.959921	0.8	0.43	na	na	hypo	na	na	na	na	na	na	na
0-24483503-0-24483637	1	0.84375	0.733333	0.743333	0.291667	hypo	na	na	na	na	na	na	na	na	na
0-24484457-0-24484556	0.853274	0.975	0.962963	0.806944	0.386607	na	na	hypo	na	na	na	na	na	na	na
0-24506914-0-24507050	0.927083	1	0.835069	0.922222	0.481878	na	hypo	na	na	na	na	na	na	na	na
0-24509586-0-24509957	0.893519	0.934722	0.752778	0.910913	0.396605	na	hypo	na	hypo	na	na	na	na	na	na
0-24668748-0-24668817	1	0.979167	0.987847	0.383333	0.533333	na	na	na	na	na	na	hypo	na	na	na
0-24722469-0-24722531	0.895833	0.916667	0.882937	0.770188	0.405423	na	hypo	na	na	na	na	na	na	na	na
0-24760242-0-24760590	0.966667	0.757937	0.72877	0.87004	0.415741	hypo	na	na	na	na	na	na	na	na	na
0-24760591-0-24761014	0.962963	0.916667	0.777211	0.782407	0.434524	hypo	na	na	na	na	na	na	na	na	na
0-24769450-0-24769770	0.97619	0.855159	0.820218	0.906548	0.375955	hypo	na	na	hypo	na	na	na	na	na	na
0-24770178-0-24770579	0.966667	1	0.925926	0.916667	0.419684	hypo	hypo	hypo	na	na	na	na	na	na	na
0-24829266-0-24829540	0.152778	0.292143	0.263333	0.738194	0.146154	na	na	na	hypo	hyper	na	na	na	na	na
0-24867639-0-24868119	0.666667	0.972222	0.872619	0.815228	0.20227	na	hypo	hypo	hypo	na	na	na	na	na	na
0-24876416-0-24876847	0.75	0.989583	0.900265	0.802857	0.442063	na	hypo	na	na	na	na	na	na	na	na
0-24999475-0-24999844	0.859325	0.963294	0.752891	0.803778	0.450536	na	hypo	na	na	na	na	na	na	na	na
0-25118172-0-25118612	0.9375	0.907143	0.944444	0.87963	0.375	na	na	hypo	na	na	na	na	na	na	na
0-25138063-0-25138420	1	1	0.820833	0.509259	0.399038	hypo	hypo	na	na	na	na	na	na	na	na
0-25298070-0-25298427	0.520106	0.904401	0.84946	0.25	0.464233	na	na	na	na	na	na	hypo	na	na	na
0-25460120-0-25460278	1	0.91	0.875	0.708333	0.430556	hypo	na	na	na	na	na	na	na	na	na
0-25552945-0-25553304	0.890741	1	0.916667	0.887302	0.492424	na	hypo	na	na	na	na	na	na	na	na
0-25569186-0-25569325	1	1	0.942708	0.786667	0.5	hypo	na	na	na	na	na	na	na	na	na
0-25688604-0-25689026	0.888889	0.953373	0.887964	0.575	0.450036	na	hypo	na	na	na	na	na	na	na	na
0-25755948-0-25756252	0.797619	0.891667	0.91756	0.25	0.53125	na	na	na	na	na	hypo	hypo	na	na	na
0-25758506-0-25758635	0.96131	0.921429	0.91997	0.333333	0.709152	na	na	na	na	hypo	na	hypo	na	na	na
0-25761040-0-25761142	0.912202	0.930556	0.95	0.441667	0.699219	na	na	na	na	na	na	hypo	na	na	na
0-25769116-0-25769241	0.993056	0.979167	0.922222	0.2	0.686343	na	na	na	na	hypo	na	hypo	na	na	na
0-25769473-0-25769529	0.835069	0.84375	0.867946	0.3625	0.763125	na	na	na	na	na	na	hypo	na	na	na
0-25769650-0-25769745	0.90625	0.925	0.963542	0.375	0.755952	na	na	na	na	hypo	hypo	hypo	na	na	na
0-25773880-0-25774052	0.8625	0.928943	0.865625	0.2	0.734259	na	na	na	hyper	hypo	hypo	hypo	na	na	na
0-25803591-0-25803778	0.955556	0.88619	0.969643	0.333333	0.773437	na	na	na	na	hypo	na	hypo	na	na	na
0-25805323-0-25805433	0.895833	0.836806	0.953125	0.3	0.569494	na	na	na	na	hypo	na	hypo	na	na	na
0-25805570-0-25805898	0.898413	0.954167	0.98	0.438889	0.6121	na	na	na	na	na	hypo	hypo	na	na	na
0-25816908-0-25816987	0.9375	0.892708	0.92625	0.425	0.67963	na	na	na	na	na	na	hypo	na	na	na
0-25825022-0-25825318	0.856667	0.902778	0.884259	0.255208	0.566667	na	na	na	na	na	na	hypo	na	na	na
0-25863294-0-25863441	0.912798	0.974603	0.928571	0.354167	0.716146	na	na	na	na	na	hypo	hypo	na	na	na
0-25868542-0-25868696	0.920139	0.95	0.975298	0.468889	0.705787	na	na	na	na	na	na	hypo	na	na	na
0-25871270-0-25871341	0.875	1	0.825	0.5	0.765741	na	na	na	na	na	hypo	na	na	na	na
0-25880420-0-25880547	0.988889	0.902778	0.935476	0.333333	0.604545	na	na	na	na	hypo	na	hypo	na	na	na
0-25880705-0-25880733	0.908542	0.888889	0.92375	0.316667	0.67619	na	na	na	na	hypo	na	hypo	na	na	na
0-25880743-0-25880835	0.941667	0.979167	0.920625	0.111111	0.695833	na	na	na	na	hypo	hypo	hypo	na	na	na
0-25881374-0-25881796	0.694907	0.762778	0.806548	0.1875	0.543006	na	na	na	na	na	na	hypo	na	na	na
0-25885178-0-25885623	0.9375	0.961667	0.936111	0.366667	0.529762	na	na	na	na	hypo	hypo	hypo	na	na	na
0-25889253-0-25889353	0.950794	0.844411	0.936699	0.443333	0.580449	na	na	na	na	hypo	na	na	na	na	na
0-25895801-0-25895917	0.97619	1	0.895503	0.466667	0.603333	na	na	na	na	hypo	hypo	na	na	na	na
0-25902445-0-25902733	0.945833	0.880952	0.938492	0.388889	0.730417	na	na	na	na	hypo	na	hypo	na	na	na
0-25904596-0-25904682	0.916667	0.844444	0.922619	0.275	0.664947	na	na	na	na	hypo	na	hypo	na	na	na
0-25904683-0-25904721	0.93254	0.892361	0.902778	0.216667	0.788512	na	na	na	hyper	hypo	hypo	hypo	na	na	na
0-25907233-0-25907359	0.972083	0.931713	0.956052	0.446667	0.623068	na	na	na	na	hypo	na	hypo	na	na	na
0-25913806-0-25913968	1	0.919048	0.930417	0.46875	0.688889	na	na	na	na	hypo	na	na	na	na	na
0-25914939-0-25915070	0.938889	0.991667	0.929613	0.422222	0.715774	na	na	na	na	hypo	hypo	hypo	na	na	na
0-25924467-0-25924637	0.951984	0.967857	0.925	0.416667	0.580208	na	na	na	na	hypo	na	hypo	na	na	na
0-25940341-0-25940543	0.97619	0.91875	0.963373	0.416667	0.559898	na	na	na	na	hypo	na	hypo	na	na	na
0-25968241-0-25968436	0.906548	0.946693	0.87414	0.789683	0.427083	na	hypo	na	na	na	na	na	na	na	na
0-25985888-0-25986148	0.598214	0.776667	0.835659	0.531096	0.261905	na	hypo	hypo	na	na	na	na	na	na	na
0-26104195-0-26104381	0.916667	0.958333	0.972917	0.914286	0.459127	na	na	hypo	na	na	na	na	na	na	na
0-26110550-0-26110618	0.96875	0.969742	0.92381	0.819048	0.422619	hypo	hypo	hypo	na	na	na	na	na	na	na
0-26156359-0-26156451	0.883449	0.8825	0.926786	0.7625	0.406845	na	na	hypo	na	na	na	na	na	na	na
0-26253485-0-26253557	0.6	0.822917	0.883333	0.674272	0.357143	na	na	hypo	na	na	na	na	na	na	na
0-26325264-0-26325388	0.853175	0.945833	0.979422	0.463889	0.782143	na	na	na	na	na	na	hypo	na	na	na
0-26422377-0-26422455	0.9375	1	0.854167	0.788095	0.371429	hypo	hypo	na	na	na	na	na	na	na	na
0-26459577-0-26459737	0.979167	0.9375	0.902083	0.923611	0.466667	hypo	na	na	na	na	na	na	na	na	na
0-26531895-0-26532196	0.824306	0.859127	0.832589	0.749385	0.335317	na	hypo	na	na	na	na	na	na	na	na
0-26536957-0-26537002	0.973958	0.816964	0.96375	0.4	0.568254	na	na	na	na	na	na	hypo	na	na	na
0-26624903-0-26625071	0.954167	0.715	0.814815	0.55	0.238095	hypo	na	hypo	na	na	na	na	na	na	na
0-26665751-0-26665915	1	0.982143	0.95625	0.758333	0.365417	na	na	hypo	na	na	na	na	na	na	na
0-26665916-0-26666136	0.91875	0.899802	0.905804	0.852083	0.39375	na	na	hypo	na	na	na	na	na	na	na
0-26732783-0-26732915	0.986111	0.739583	0.784436	0.599444	0.455952	hypo	na	na	na	na	na	na	na	na	na
0-26825113-0-26825222	1	0.916667	0.942857	0.7875	0.4	na	na	hypo	na	na	na	na	na	na	na
0-26959150-0-26959337	0.848958	0.978472	0.957507	0.375	0.669048	na	na	na	na	na	hypo	hypo	na	na	na
0-27008736-0-27008809	1	0.990476	0.929861	0.357143	0.735417	na	na	na	na	na	na	hypo	na	na	na
0-27108699-0-27108821	0.5	1	0.777778	17	0.817857	na	na	na	na	hyper	na	na	na	na	na
0-27201664-0-27201862	0.958333	0.9525	0.969246	0.468056	0.629762	na	na	na	na	na	na	hypo	na	na	na
0-27205077-0-27205125	0.973958	0.898611	0.835417	0.663667	0.470899	hypo	na	na	na	na	na	na	na	na	na
0-27277611-0-27277843	0.890625	0.946429	0.850506	0.221429	0.679654	na	na	na	na	na	hypo	hypo	na	na	na
0-27290993-0-27291331	0.857143	0.92125	0.836437	0.8375	0.3125	na	hypo	hypo	na	na	na	na	na	na	na
0-27304021-0-27304141	0.966667	0.920833	0.85	0.333333	0.695	na	na	na	na	hypo	na	na	na	na	na
0-27306988-0-27307067	0.900463	0.993827	0.955	0.45	0.565278	na	na	na	na	na	na	hypo	na	na	na
0-27330347-0-27330493	0.958546	0.952369	0.901012	0.35	0.663228	na	na	na	na	na	na	hypo	na	na	na
0-27330789-0-27330868	0.993056	0.899306	0.973214	0.416667	0.726918	na	na	na	na	hypo	na	hypo	na	na	na
0-27391970-0-27392171	1	0.916667	0.854167	0.733333	0.4	hypo	hypo	na	na	na	na	na	na	na	na
0-27431855-0-27431887	1	0.833333	0.858333	0.499167	0.425	na	na	na	na	hypo	na	na	na	na	na
0-27469148-0-27469253	0.95825	0.888889	0.953472	0.880952	0.083333	hypo	hypo	hypo	hypo	na	na	na	na	na	na
0-27507010-0-27507124	0.6875	0.26	0.580655	0.403472	0.083333	hypo	na	na	na	na	na	na	na	na	na
0-27635693-0-27635878	0.738228	0.80668	0.850119	0.52299	0.30754	na	na	hypo	na	na	na	na	na	na	na
0-27676601-0-27676940	0.963889	0.892639	0.964286	0.988889	0.450893	hypo	na	hypo	hypo	na	na	na	na	na	na
0-27747116-0-27747259	0.958333	0.979167	0.94375	0.85119	0.432639	na	na	hypo	na	na	na	na	na	na	na
0-27779523-0-27779656	0.90625	0.96875	0.909722	0.760913	0.38254	na	hypo	hypo	na	na	na	na	na	na	na
0-27781726-0-27781796	0.936111	0.916667	0.975	0.383333	0.646667	na	na	na	na	hypo	na	hypo	na	na	na
0-27811886-0-27811980	0.954861	0.968254	0.95121	0.951389	0.429545	hypo	hypo	hypo	hypo	na	na	na	na	na	na
0-27899411-0-27899452	1	0.896825	0.984375	0.933333	0.425	na	na	hypo	na	na	na	na	na	na	na
0-27958072-0-27958280	0.700397	0.663333	0.834524	0.43125	0.243407	na	na	hypo	na	na	na	na	na	na	na
0-27963370-0-27963428	0.229167	0.883185	0.450132	0.902778	0.549479	na	na	na	na	hyper	na	na	na	na	na
0-27994998-0-27995134	1	0.851786	0.677381	0.666667	0.498698	hypo	na	na	na	na	na	na	na	na	na
0-27998101-0-27998148	0.952083	0.825	17	0.981771	0.411905	hypo	na	hypo	hypo	na	na	na	na	na	na
0-28093536-0-28093740	0.901997	0.747386	0.963035	0.411756	0.768924	na	na	na	na	na	na	hypo	na	na	na
0-28216588-0-28216820	0.857143	0.934524	0.911905	0.894345	0.404167	na	na	hypo	na	na	na	na	na	na	na
0-28217175-0-28217377	0.86	0.945833	0.95	0.877381	0.236111	hypo	hypo	hypo	na	na	na	na	na	na	na
0-28236829-0-28237205	0.873512	0.927381	0.887738	0.819444	0.399664	na	hypo	na	na	na	na	na	na	na	na
0-28246445-0-28246572	1	1	17	0.826389	0.483333	hypo	hypo	hypo	na	na	na	na	na	na	na
0-28315244-0-28315430	0.166667	0.5625	0.211111	4.7e-05	0.784659	hyper	na	hyper	hyper	na	na	na	na	na	na
0-28315431-0-28315657	0.219444	0.430556	0.23125	4.7e-05	0.540893	na	na	na	hyper	na	na	na	na	na	na
0-28315658-0-28316030	0.420635	0.526667	0.198413	0.033333	0.778175	na	na	hyper	hyper	na	na	na	na	na	na
0-28319068-0-28319520	0.951389	0.683333	0.96164	0.965079	0.442308	hypo	na	hypo	hypo	na	na	na	na	na	na
0-28321635-0-28321861	0.989583	0.595833	0.89754	0.826667	0.324405	hypo	na	hypo	na	na	na	na	na	na	na
0-28324402-0-28324677	0.555556	0.083333	0.405423	0.564286	3.3e-05	hypo	na	na	hypo	na	na	na	na	na	na
0-28324678-0-28324957	0.735615	0.183333	0.333333	0.611111	0.074026	hypo	na	na	hypo	na	na	na	hyper	na	na
0-28340051-0-28340122	0.771528	1	0.802249	0.502315	0.422222	na	hypo	na	na	na	na	na	na	na	na
0-28351603-0-28351794	0.938095	0.833333	0.958333	0.786905	0.305556	hypo	na	hypo	na	na	na	na	na	na	na
0-28371252-0-28371296	1	1	0.993056	0.930556	0.433333	na	na	hypo	na	na	na	na	na	na	na
0-28371455-0-28371497	0.947917	0.916667	0.932917	0.914583	0.44	hypo	na	na	na	na	na	na	na	na	na
0-28379312-0-28379473	0.944454	0.733333	0.856548	0.793146	0.394792	hypo	na	na	na	na	na	na	na	na	na
0-28380525-0-28380667	0.979167	0.833333	0.979167	0.939583	0.401042	hypo	na	hypo	na	na	na	na	na	na	na
0-28395306-0-28395444	0.934524	0.725529	0.940923	0.9275	0.435714	na	na	hypo	na	na	na	na	na	na	na
0-28423512-0-28423678	0.979167	0.7625	0.888095	0.931944	0.427827	hypo	na	na	na	na	na	na	na	na	na
0-28425390-0-28425768	0.955556	0.59375	0.865048	0.81631	0.243155	hypo	na	hypo	hypo	na	na	na	na	na	na
0-28425962-0-28426212	0.938889	0.543651	0.937046	0.907143	0.433333	hypo	na	hypo	na	na	na	na	na	na	na
0-28426770-0-28426872	0.920635	0.775	0.893095	0.945833	0.411905	hypo	na	na	hypo	na	na	na	na	na	na
0-28428712-0-28428823	0.9625	0.597222	0.916667	0.813889	0.357143	hypo	na	hypo	na	na	na	na	na	na	na
0-28430131-0-28430183	0.875	0.654018	0.869792	0.936706	0.403571	na	na	na	hypo	na	na	na	na	na	na
0-28432753-0-28433211	0.958333	0.752778	0.94875	0.945767	0.389683	hypo	na	hypo	na	na	na	na	na	na	na
0-28686780-0-28686937	0.866667	0.989583	0.944444	0.898611	0.461111	na	hypo	na	na	na	na	na	na	na	na
0-28740158-0-28740572	0.246296	0.584259	0.303333	0.430556	0.858796	hyper	na	hyper	na	na	na	na	na	na	na
0-28740644-0-28740807	0.083333	0.505556	0.104762	0.333333	0.846154	hyper	na	hyper	na	na	na	na	na	na	na
0-28740809-0-28740988	3e-06	0.472222	0.1	0.344444	0.931273	hyper	na	hyper	hyper	na	na	na	na	na	na
0-28741002-0-28741095	4e-06	0.473214	0.111111	0.319444	0.907083	hyper	na	hyper	na	na	na	na	na	na	na
0-28741154-0-28741272	0.025	0.383333	0.138889	0.166667	0.781399	hyper	na	hyper	hyper	na	na	na	na	na	na
0-28741301-0-28741687	0.066667	0.510417	0.165833	0.274802	0.587075	hyper	na	na	na	na	na	na	na	na	na
0-28744408-0-28744622	0.983333	0.608796	0.858333	0.706746	0.27803	hypo	na	hypo	na	na	na	na	na	na	na
0-28761258-0-28761556	0.942857	0.805556	0.87627	0.90625	0.357143	hypo	na	hypo	hypo	na	na	na	na	na	na
0-28790132-0-28790391	0.756944	0.847619	0.844405	0.672222	0.329167	na	na	hypo	na	na	na	na	na	na	na
0-28805483-0-28805632	0.934028	0.75	0.885802	0.877877	0.39504	hypo	na	na	na	na	na	na	na	na	na
0-28845703-0-28845762	0.994792	0.833333	0.828505	0.901042	0.475529	hypo	na	na	na	na	na	na	na	na	na
0-28852270-0-28852386	0.94494	0.652381	0.892024	0.909554	0.426042	hypo	na	na	na	na	na	na	na	na	na
0-28870935-0-28871435	0.953869	0.5	0.335595	0.605159	0.366667	hypo	na	na	na	na	na	na	na	na	na
0-28873032-0-28873214	0.928571	0.474206	0.787405	0.782788	0.171245	hypo	na	hypo	hypo	na	na	na	na	na	na
0-28873290-0-28873497	0.830208	0.464352	0.74622	0.806508	0.092262	hypo	na	hypo	hypo	na	na	na	na	na	na
0-28873513-0-28873633	0.672143	0.363095	0.662016	0.796429	0.018519	hypo	na	hypo	hypo	na	na	na	na	na	na
0-28970103-0-28970555	0.993056	0.832937	0.886667	0.694444	0.471861	hypo	na	na	na	na	na	na	na	na	na
0-28983521-0-28983726	0.959028	0.527778	0.832619	0.825496	0.311637	hypo	na	hypo	hypo	na	na	na	na	na	na
0-28983803-0-28983915	0.954861	0.5	0.8875	0.869444	0.319091	hypo	na	hypo	na	na	na	na	na	na	na
0-28984005-0-28984032	0.994792	0.5	0.82625	0.987847	0.207927	hypo	na	hypo	hypo	na	na	na	na	na	na
0-29025028-0-29025132	0.82371	0.864583	0.87002	0.851488	0.368452	na	na	hypo	na	na	na	na	na	na	na
0-29032782-0-29033055	0.985714	0.916667	0.880208	0.48254	0.416667	hypo	na	na	na	hypo	na	na	na	na	na
0-29046275-0-29046339	0.9525	0.6	0.992188	0.9	0.457275	na	na	hypo	na	na	na	na	na	na	na
0-29123661-0-29123850	1	0.958333	0.955272	17	0.491429	hypo	na	na	hypo	na	na	na	na	na	na
0-29125107-0-29125271	0.902778	0.680357	0.91856	0.888889	0.363772	hypo	na	hypo	hypo	na	na	na	na	na	na
0-29131048-0-29131227	0.946429	0.660714	0.987037	0.711905	0.47619	na	na	hypo	na	na	na	na	na	na	na
0-29131413-0-29131500	0.966667	0.833333	0.962723	0.890625	0.412054	hypo	na	hypo	na	na	na	na	na	na	na
0-29133463-0-29133578	0.982639	0.8375	0.907639	0.963294	0.430527	hypo	na	na	hypo	na	na	na	na	na	na
0-29410230-0-29410550	0.95	1	0.811111	0.522222	0.475758	na	hypo	na	na	na	na	na	na	na	na
0-29464831-0-29464903	0.9375	0.75	0.827567	0.333333	0.694907	na	na	na	na	hypo	na	na	na	na	na
0-30178733-0-30178797	0.4375	0.828333	0.936979	0.950521	0.877976	na	na	na	na	hyper	na	na	na	na	na
0-30605957-0-30606283	0.916667	1	0.91	0.308333	0.6875	na	na	na	na	na	hypo	hypo	na	na	na
0-31262907-0-31262998	0.083333	0.686667	0.659226	0.783333	0.440476	na	na	na	na	hyper	na	na	na	na	na
0-31303462-0-31303525	0.871528	0.7875	0.925	0.361111	0.526667	na	na	na	na	na	na	hypo	na	na	na
0-31394058-0-31394113	0.958333	1	0.967593	0.96875	0.45	na	na	hypo	na	na	na	na	na	na	na
0-31620574-0-31620829	0.728333	0.697222	0.888274	0.75119	0.343333	na	na	hypo	na	na	na	na	na	na	na
0-31669144-0-31669224	0.704167	0.75	0.994792	0.921875	0.460417	na	na	hypo	na	na	na	na	na	na	na
0-31713188-0-31713270	0.51	0.854167	0.91369	0.925521	0.35	na	hypo	hypo	hypo	na	na	na	na	na	na
0-31713656-0-31713795	0.798611	0.802083	0.926845	0.760417	0.419841	na	na	hypo	na	na	na	na	na	na	na
0-31716136-0-31716325	0.804762	0.828125	0.882959	0.766667	0.364583	na	na	hypo	na	na	na	na	na	na	na
0-31774495-0-31774598	0.75	0.717857	0.948958	0.656667	0.405556	na	na	hypo	na	na	na	na	na	na	na
0-31802462-0-31802555	0.614583	0.657407	0.885714	0.763889	0.274603	na	na	hypo	na	na	na	na	na	na	na
0-31806146-0-31806191	0.454861	0.664286	0.87963	0.666667	0.34494	na	na	hypo	na	na	na	na	na	na	na
0-31806496-0-31806579	0.479167	0.577083	0.792083	0.65377	0.2075	na	na	hypo	na	na	na	na	na	na	na
0-31808364-0-31808429	0.833333	0.97619	0.945313	0.908333	0.446212	na	hypo	na	na	na	na	na	na	na	na
0-31955050-0-31955136	0.541667	0.482639	0.87166	0.630208	0.202976	na	na	hypo	na	na	na	na	na	na	na
0-32113152-0-32113529	0.614815	0.581746	0.895238	0.943866	0.404545	na	na	na	hypo	na	na	na	na	na	na
0-32189785-0-32189868	0.53125	0.8	0.955357	0.848512	0.398333	na	na	hypo	na	na	na	na	na	na	na
0-32238610-0-32238786	0.513333	0.666667	0.913724	0.805556	0.342424	na	na	hypo	na	na	na	na	na	na	na
0-32249703-0-32249797	1	0.9	18	0.888889	0.5	na	na	hypo	na	na	na	na	na	na	na
0-32255293-0-32255578	0.917143	0.957937	0.783201	0.440476	0.579853	na	na	na	na	na	hypo	na	na	na	na
0-32259669-0-32259799	0.211806	0.455357	0.678075	0.961806	0.715833	na	na	na	na	hyper	na	na	na	na	na
0-32294059-0-32294113	0.020833	0.208333	0.3	0.760833	0.414881	na	na	na	na	hyper	na	na	na	na	na
0-32354444-0-32354573	0.912778	0.945585	0.91256	0.376667	0.57619	na	na	na	na	na	hypo	hypo	na	na	na
0-32354598-0-32354685	0.795759	0.940278	0.927708	0.323333	0.669762	na	na	na	na	na	hypo	hypo	na	na	na
0-32358364-0-32358421	0.9375	0.965278	0.939815	0.440675	0.572619	na	na	na	na	na	hypo	na	na	na	na
0-32359347-0-32359690	0.88381	0.946429	0.904603	0.423958	0.486111	na	na	na	na	na	hypo	na	na	na	na
0-32362670-0-32362719	0.925	0.909722	0.940741	0.382738	0.59875	na	na	na	na	hypo	hypo	hypo	na	na	na
0-32364444-0-32364728	1	0.961806	0.974603	0.2	0.5375	na	na	na	na	na	hypo	hypo	na	na	na
0-32389666-0-32389827	0.833333	0.960317	0.910034	0.333333	0.653333	na	na	na	na	na	na	hypo	na	na	na
0-32467005-0-32467373	0.83	0.877778	0.977679	0.65625	0.3125	na	na	hypo	na	na	na	na	na	na	na
0-32533777-0-32534025	1	1	0.885714	0.666667	0.49119	hypo	hypo	na	na	na	na	na	na	na	na
0-32534166-0-32534248	1	0.958333	0.944444	0.923611	0.422976	hypo	hypo	hypo	hypo	na	na	na	na	na	na
0-32581524-0-32581649	0.931944	0.975	0.940238	0.927083	0.472222	na	hypo	na	na	na	na	na	na	na	na
0-32832809-0-32833252	0.333333	0.520833	0.781052	0.577249	0.260582	na	na	hypo	na	na	na	na	na	na	na
0-32863856-0-32864301	0.794444	0.966667	0.804167	0.668651	0.423056	na	hypo	na	na	na	na	na	na	na	na
0-32937127-0-32937351	1	0.895833	0.889583	0.812731	0.458333	hypo	na	na	na	na	na	na	na	na	na
0-32963923-0-32964135	0.975	0.9	0.950833	0.988095	0.441667	hypo	na	hypo	na	na	na	na	na	na	na
0-32971446-0-32971661	0.890278	0.857143	0.95137	0.8	0.391667	na	na	hypo	na	na	na	na	na	na	na
0-32986728-0-32986858	0.916667	0.645833	0.948661	0.656944	0.293056	hypo	na	hypo	na	na	na	na	na	na	na
0-32998859-0-32999124	1	0.838492	0.939583	0.856481	0.489031	hypo	na	na	na	na	na	na	na	na	na
0-33013472-0-33013847	1	0.954167	17	0.821825	0.428571	na	na	hypo	na	na	na	na	na	na	na
0-33018448-0-33018644	1	0.719286	0.968915	0.919048	0.490476	hypo	na	na	na	na	na	na	na	na	na
0-33042896-0-33042982	0.8625	0.807044	0.890476	0.639583	0.359259	hypo	na	hypo	na	na	na	na	na	na	na
0-33059137-0-33059208	0.8375	0.806052	0.89375	0.716429	0.314394	hypo	na	hypo	na	na	na	na	na	na	na
0-33060404-0-33060433	0.888889	0.885417	0.9375	0.738095	0.406944	na	na	hypo	na	na	na	na	na	na	na
0-33081717-0-33081962	0.928571	0.930556	0.956184	0.855556	0.42415	hypo	na	hypo	na	na	na	na	na	na	na
0-33101797-0-33101906	0.904762	0.873016	0.975	0.819444	0.466369	na	na	hypo	na	na	na	na	na	na	na
0-33109127-0-33109413	0.888889	0.725	0.87963	0.675595	0.290476	hypo	na	hypo	na	na	na	na	na	na	na
0-33117932-0-33118203	0.921905	0.736111	0.935185	0.60993	0.27877	hypo	na	hypo	na	na	na	na	na	na	na
0-33118204-0-33118643	0.689153	0.810952	0.759259	0.694365	0.090909	hypo	hypo	hypo	hypo	na	na	na	na	na	na
0-33126743-0-33126993	0.9375	0.850198	0.896759	0.775926	0.375397	hypo	na	hypo	na	na	na	na	na	na	na
0-33235305-0-33235416	0.979167	0.891667	0.8925	0.791667	0.400357	hypo	na	na	na	na	na	na	na	na	na
0-33239849-0-33240068	0.858631	0.838542	0.836905	0.709722	0.323737	hypo	hypo	hypo	na	na	na	na	na	na	na
0-33242347-0-33242623	0.897619	1	0.830179	0.826389	0.302857	na	hypo	hypo	na	na	na	na	na	na	na
0-33284146-0-33284282	0.933333	0.736276	0.896296	0.665079	0.402183	hypo	na	na	na	na	na	na	na	na	na
0-33310398-0-33310588	0.988095	1	0.979167	0.879762	0.436147	hypo	na	hypo	na	na	na	na	na	na	na
0-33319314-0-33319647	0.73	0.548611	0.797917	0.70744	0.28254	na	na	hypo	na	na	na	na	na	na	na
0-33325669-0-33325755	0.91369	0.856481	0.896429	0.844444	0.368333	hypo	na	hypo	na	na	na	na	na	na	na
0-33356559-0-33356640	0.93254	0.927083	0.917857	0.857639	0.410417	hypo	na	hypo	na	na	na	na	na	na	na
0-33385397-0-33385463	0.958333	0.993056	0.8975	0.829688	0.46875	na	hypo	na	na	na	na	na	na	na	na
0-33427230-0-33427338	1	0.78125	0.904167	0.65873	0.30119	hypo	na	hypo	na	na	na	na	na	na	na
0-33492520-0-33492541	0.851151	0.9625	0.877546	0.87125	0.45068	na	hypo	na	na	na	na	na	na	na	na
0-33497606-0-33497644	1	1	0.935714	0.833333	0.4	hypo	hypo	hypo	na	na	na	na	na	na	na
0-33511170-0-33511318	0.166667	0.624653	0.766944	0.479167	0.692537	hyper	na	na	na	na	na	na	na	na	na
0-33511320-0-33511422	0.335714	0.741667	0.826726	0.75	0.927273	hyper	na	na	na	na	na	na	na	na	na
0-33512111-0-33512248	0.791667	0.464286	0.891667	0.663333	0.328	na	na	hypo	na	na	na	na	na	na	na
0-33518030-0-33518085	0.055556	0.1875	0.085938	4.7e-05	0.696667	hyper	na	hyper	na	na	na	na	na	na	na
0-33518100-0-33518163	0.0125	0.133333	0.112698	4.7e-05	0.537879	hyper	na	na	na	na	na	na	na	na	na
0-33518172-0-33518272	3e-06	0.15	0.0875	4.7e-05	0.566406	hyper	na	na	hyper	na	na	na	na	na	na
0-33519300-0-33519459	0.99375	0.89375	0.964815	0.777778	0.455556	hypo	na	hypo	na	na	na	na	na	na	na
0-33520760-0-33520859	0.96875	0.869048	0.983796	0.96875	0.166667	hypo	hypo	hypo	hypo	na	na	na	na	na	na
0-33523929-0-33524065	0.899306	0.947917	0.95506	0.859375	0.444444	na	na	hypo	na	na	na	na	na	na	na
0-33556063-0-33556172	0.87	0.935268	0.87619	0.768452	0.415152	na	hypo	na	na	na	na	na	na	na	na
0-33571209-0-33571466	0.830556	0.98	0.962188	0.882222	0.466667	na	hypo	na	na	na	na	na	na	na	na
0-33595404-0-33595527	0.952381	1	0.926153	0.89	0.258333	hypo	hypo	hypo	hypo	na	na	na	na	na	na
0-33618129-0-33618240	0.931548	0.85119	0.938492	0.784722	0.428842	hypo	na	hypo	na	na	na	na	na	na	na
0-33660819-0-33661188	1	0.627778	0.746111	0.489286	0.435606	hypo	na	na	na	hypo	na	na	na	na	na
0-33677723-0-33678170	1	1	0.891667	0.597222	0.4	hypo	hypo	na	na	na	na	na	na	na	na
0-33751140-0-33751587	0.908399	0.863079	0.934762	0.656696	0.433985	na	na	hypo	na	na	na	na	na	na	na
0-33764525-0-33764873	0.9375	0.979167	0.793333	0.725	0.291667	na	hypo	hypo	na	na	na	na	na	na	na
0-33827497-0-33827590	0.967857	1	0.963333	0.883333	0.333333	hypo	hypo	hypo	na	na	na	na	na	na	na
0-33851552-0-33851774	0.846726	0.847222	0.865997	0.8	0.36	na	na	hypo	na	na	na	na	na	na	na
0-33891959-0-33892093	0.982143	0.8	0.883631	0.859524	0.448929	hypo	na	na	na	na	na	na	na	na	na
0-33934211-0-33934402	1	0.878472	0.980357	0.904286	0.371429	na	na	hypo	na	na	na	na	na	na	na
0-33934421-0-33934876	0.797222	0.868552	0.9425	0.836458	0.441146	na	na	hypo	na	na	na	na	na	na	na
0-33935379-0-33935565	0.880952	0.893333	0.936111	0.677778	0.39375	na	na	hypo	na	na	na	na	na	na	na
0-33942845-0-33943002	0.96875	0.81	0.946528	0.820833	0.45	hypo	na	na	na	na	na	na	na	na	na
0-33953861-0-33954124	1	0.712302	0.89	0.882143	0.499851	hypo	na	na	na	na	na	na	na	na	na
0-33971398-0-33971739	0.884921	0.891667	17	0.929563	0.45	na	na	hypo	na	na	na	na	na	na	na
0-33971811-0-33972039	0.895833	0.958333	0.909656	0.790774	0.456019	na	hypo	na	na	na	na	na	na	na	na
0-34030758-0-34031041	1	0.847222	0.95172	0.838095	0.383333	hypo	na	hypo	na	na	na	na	na	na	na
0-34032460-0-34032561	0.94375	0.937831	0.901964	0.8	0.424679	hypo	hypo	na	na	na	na	na	na	na	na
0-34032699-0-34032795	0.971429	0.931122	0.977083	0.896181	0.47697	na	na	hypo	na	na	na	na	na	na	na
0-34035479-0-34035809	0.933333	1	0.974702	0.576667	0.3875	hypo	hypo	hypo	na	na	na	na	na	na	na
0-34042988-0-34043164	0.895833	0.984375	0.961806	0.813889	0.404286	na	hypo	hypo	na	na	na	na	na	na	na
0-34065540-0-34065804	0.916667	0.7	0.956101	0.766667	0.435714	na	na	hypo	na	na	na	na	na	na	na
0-34078262-0-34078760	0.8125	0.972222	0.944709	0.692956	0.428571	na	hypo	hypo	na	na	na	na	na	na	na
0-34079967-0-34080158	1	0.807292	0.974868	0.791865	0.447531	hypo	na	hypo	na	na	na	na	na	na	na
0-34080596-0-34080728	1	1	0.954696	0.851488	0.480556	hypo	na	na	na	na	na	na	na	na	na
0-34092576-0-34092720	1	1	0.973457	0.89	0.455357	hypo	hypo	hypo	na	na	na	na	na	na	na
0-34101712-0-34101817	0.839286	0.872917	0.974537	0.838889	0.380952	na	na	hypo	na	na	na	na	na	na	na
0-34102077-0-34102376	0.840278	0.5	0.888571	0.636111	0.267949	hypo	na	hypo	na	na	na	na	na	na	na
0-34107926-0-34108168	1	0.885417	0.949846	0.9	0.479167	hypo	na	na	na	na	na	na	na	na	na
0-34113897-0-34114006	0.8875	0.8	0.91875	0.793403	0.395748	na	na	hypo	na	na	na	na	na	na	na
0-34114334-0-34114410	0.925595	0.66875	0.90625	0.728333	0.392857	hypo	na	hypo	na	na	na	na	na	na	na
0-34130610-0-34130830	0.927143	1	0.962037	17	0.464286	na	hypo	na	hypo	na	na	na	na	na	na
0-34141276-0-34141385	0.978333	0.721905	0.883423	0.748214	0.435941	hypo	na	na	na	na	na	na	na	na	na
0-34163942-0-34164069	1	0.9375	0.939137	0.890278	0.397619	hypo	hypo	hypo	na	na	na	na	na	na	na
0-34239310-0-34239650	0.942857	0.8205	0.916667	0.8	0.41875	hypo	na	na	na	na	na	na	na	na	na
0-34244240-0-34244344	0.959722	0.765873	0.843915	0.836667	0.394167	hypo	na	na	na	na	na	na	na	na	na
0-34263008-0-34263476	0.868905	0.835	0.919444	0.788492	0.335714	hypo	na	hypo	na	na	na	na	na	na	na
0-34415512-0-34415743	0.758681	0.777778	0.959896	0.444444	0.733929	na	na	na	na	na	na	hypo	na	na	na
0-34467351-0-34467456	0.8125	0.611111	0.918552	0.133333	0.728993	na	na	na	na	na	na	hypo	na	na	na
0-34599508-0-34599588	0.739583	0.381944	0.973958	0.0625	0.779762	na	na	na	hyper	hypo	na	hypo	na	na	na
0-34670731-0-34671230	0.948889	0.913333	0.921296	0.402778	0.542593	na	na	na	na	hypo	hypo	hypo	na	na	na
0-34683087-0-34683168	0.909226	0.895476	0.945313	0.333333	0.7875	na	na	na	na	hypo	hypo	hypo	na	na	na
0-34691722-0-34692196	0.73254	0.817593	0.860437	0.696429	0.348611	na	na	hypo	na	na	na	na	na	na	na
0-34723883-0-34724233	0.99	0.842857	0.944444	0.291667	0.522857	na	na	na	na	hypo	na	hypo	na	na	na
0-34794353-0-34794438	0.888021	0.949901	0.776488	0.433333	0.575	na	na	na	na	na	hypo	na	na	na	na
0-34842427-0-34842541	0.858333	0.658333	0.913889	0.40496	0.775661	na	na	na	na	na	na	hypo	na	na	na
0-34884540-0-34884646	0.835417	0.701984	0.957917	0.942857	0.433974	na	na	hypo	na	na	na	na	na	na	na
0-34931042-0-34931152	0.964286	0.833333	0.932292	0.877579	0.385	hypo	na	hypo	na	na	na	na	na	na	na
0-34963374-0-34963451	0.98	0.966667	0.809524	0.587302	0.422619	hypo	hypo	na	na	na	na	na	na	na	na
0-34989325-0-34989776	0.916667	0.735764	0.881944	0.579563	0.381385	hypo	na	hypo	na	na	na	na	na	na	na
0-34994185-0-34994396	0.987847	1	0.986111	0.765526	0.447917	hypo	na	hypo	na	na	na	na	na	na	na
0-35008571-0-35008928	0.96619	0.857143	0.962963	0.932143	0.15	hypo	hypo	hypo	hypo	na	na	na	na	na	na
0-35019239-0-35019474	0.985119	0.9375	0.907804	0.891429	0.465	hypo	na	na	na	na	na	na	na	na	na
0-35024158-0-35024247	1	0.972222	0.947531	0.894444	0.416667	na	na	hypo	na	na	na	na	na	na	na
0-35072388-0-35072525	0.913889	0.943452	0.926852	0.777381	0.35	hypo	hypo	hypo	na	na	na	na	na	na	na
0-35083724-0-35083918	0.928333	0.967361	0.832917	0.8875	0.3125	hypo	hypo	hypo	hypo	na	na	na	na	na	na
0-35088826-0-35088994	0.923611	0.834325	0.912083	0.895833	0.333333	hypo	na	hypo	hypo	na	na	na	na	na	na
0-35104809-0-35105011	0.975	11	0.809524	0.658333	0.489583	na	hypo	na	na	na	na	na	na	na	na
0-35181602-0-35181688	1	1	0.852381	0.633333	0.479167	na	hypo	na	na	na	na	na	na	na	na
0-35217066-0-35217418	0.813175	0.886574	0.9575	0.408333	0.812169	na	na	na	na	na	na	hypo	na	na	na
0-35222552-0-35222776	1	1	0.982143	0.366667	0.700893	na	na	na	na	na	na	hypo	na	na	na
0-35229420-0-35229505	0.814187	0.699931	0.920966	0.166667	0.676461	na	na	na	na	hypo	na	hypo	na	na	na
0-35231335-0-35231636	0.875	0.924107	0.95	0.444444	0.631481	na	na	na	na	na	na	hypo	na	na	na
0-35237304-0-35237726	0.791667	0.760417	0.894974	0.25	0.540133	na	na	na	na	na	na	hypo	na	na	na
0-35239057-0-35239104	0.683333	0.895668	0.953704	0.333379	0.614556	na	na	na	na	na	hypo	hypo	na	na	na
0-35241443-0-35241571	0.95	0.972917	0.939087	0.416667	0.814137	na	na	na	na	na	na	hypo	na	na	na
0-35256022-0-35256170	0.911111	0.979167	0.899306	0.478472	0.783011	na	na	na	na	na	hypo	na	na	na	na
0-35273068-0-35273187	0.989583	1	0.918386	0.486111	0.764583	na	na	na	na	hypo	hypo	na	na	na	na
0-35274910-0-35275069	0.761111	0.920635	0.972222	0.256944	0.583396	na	na	na	na	na	hypo	hypo	na	na	na
0-35276639-0-35276723	0.960317	0.960714	0.944792	0.444444	0.802778	na	na	na	na	hypo	hypo	hypo	na	na	na
0-35286693-0-35286939	1	11	0.824074	0.61	0.493056	hypo	hypo	na	na	na	na	na	na	na	na
0-35309442-0-35309514	0.851389	0.887153	0.880595	0.921528	0.368056	na	hypo	hypo	hypo	na	na	na	na	na	na
0-35385723-0-35385982	0.775298	0.841667	0.776071	0.233333	0.518651	na	na	na	na	na	na	hypo	na	na	na
0-35390541-0-35390699	0.878472	0.971726	0.98082	0.4375	0.705833	na	na	na	na	na	na	hypo	na	na	na
0-35402978-0-35403454	0.814153	0.882937	0.764504	0.216667	0.496905	na	na	na	na	hypo	hypo	hypo	na	na	na
0-35407544-0-35407749	0.870784	0.9175	0.986111	0.375	0.9375	na	na	na	na	na	na	hypo	na	na	na
0-35411992-0-35412032	0.96	0.971429	0.906151	0.316667	0.71875	na	na	na	na	na	na	hypo	na	na	na
0-35415170-0-35415328	0.833333	0.788194	0.971071	0.35	0.694949	na	na	na	na	na	na	hypo	na	na	na
0-35423067-0-35423098	0.91625	0.946429	0.942791	0.44	0.826786	na	na	na	na	na	na	hypo	na	na	na
0-35432851-0-35432958	0.975	0.966667	0.934303	0.305556	0.644129	na	na	na	na	hypo	hypo	hypo	na	na	na
0-35432987-0-35433067	0.945833	0.954762	0.945313	0.388889	0.845	na	na	na	na	na	na	hypo	na	na	na
0-35433141-0-35433255	0.892361	0.819444	0.878646	0.366667	0.595578	na	na	na	na	na	na	hypo	na	na	na
0-35434614-0-35434738	0.775	0.8875	0.713542	0.354167	0.613393	na	na	na	na	na	hypo	na	na	na	na
0-35435373-0-35435636	0.916667	0.833333	0.933333	0.333333	0.355556	na	na	hypo	na	na	na	hypo	na	na	na
0-35613816-0-35613955	0.972857	0.904286	0.960648	0.458333	0.685985	na	na	na	na	hypo	na	hypo	na	na	na
0-35645812-0-35646243	0.919167	0.966667	0.94308	0.388889	0.435185	na	hypo	hypo	na	na	na	hypo	na	na	na
0-35647558-0-35647980	0.533333	0.422222	0.711574	0.083333	0.516667	na	na	na	na	na	na	hypo	na	na	na
0-35649741-0-35649926	0.799107	0.791171	0.989087	0.5	0.48125	na	na	hypo	na	na	na	na	na	na	na
0-35649927-0-35650174	0.805556	0.666667	0.85291	0.291905	0.431019	na	na	na	na	na	na	hypo	na	na	na
0-35651406-0-35651504	0.55	0.708333	0.819286	0.269048	0.485	na	na	na	na	na	na	hypo	na	na	na
0-35653152-0-35653305	1	0.916667	0.942522	0.416667	0.68006	na	na	na	na	na	na	hypo	na	na	na
0-35655191-0-35655426	0.777778	0.816667	0.982143	0.405952	0.56869	na	na	na	na	na	na	hypo	na	na	na
0-35658173-0-35658273	0.758333	0.708333	0.88	0.251042	0.49375	na	na	na	na	na	na	hypo	na	na	na
0-35665191-0-35665507	0.774206	0.883333	0.882639	0.333333	0.619444	na	na	na	na	na	na	hypo	na	na	na
0-35666272-0-35666349	0.756944	0.71875	0.881944	0.234643	0.596094	na	na	na	na	na	na	hypo	na	na	na
0-35744254-0-35744531	1	0.916667	0.919907	0.840278	0.497024	hypo	na	na	na	na	na	na	na	na	na
0-35768272-0-35768512	1	0.777778	0.857143	0.444444	0.694444	na	na	na	na	hypo	na	na	na	na	na
0-35791084-0-35791204	0.904514	0.8	0.754345	0.593849	0.346667	hypo	na	na	na	na	na	na	na	na	na
0-35823810-0-35823926	0.8	0.988095	0.919048	0.583333	0.466667	na	hypo	na	na	na	na	na	na	na	na
0-35908217-0-35908637	1	0.977778	0.894444	0.458333	0.82	na	na	na	na	hypo	na	na	na	na	na
0-35922164-0-35922579	0.524444	0.854167	0.625661	0.659325	0.35	na	hypo	na	na	na	na	na	na	na	na
0-35986919-0-35987105	1	0.993056	0.944881	0.936111	0.495139	hypo	na	na	na	na	na	na	na	na	na
0-36028527-0-36028629	0.94127	0.833333	0.991667	0.655556	0.472222	na	na	hypo	na	na	na	na	na	na	na
0-36072842-0-36072965	0.468254	0.583333	0.586667	0.258333	0.760913	na	na	na	hyper	na	na	na	na	na	na
0-36083387-0-36083529	0.90625	0.916667	0.876389	0.658095	0.332143	na	hypo	hypo	na	na	na	na	na	na	na
0-36184575-0-36184687	1	0.916667	0.7	0.444444	0.629167	na	na	na	na	hypo	na	na	na	na	na
0-36257846-0-36258263	0.904755	0.914612	0.895687	0.93806	0.421875	na	na	na	hypo	na	na	na	na	na	na
0-36369152-0-36369282	0.913889	0.933333	0.927024	0.784177	0.345238	hypo	hypo	hypo	na	na	na	na	na	na	na
0-36407412-0-36407785	0.664448	0.682086	0.651892	4.7e-05	0.287232	na	na	na	na	hypo	hypo	hypo	na	na	na
0-36412586-0-36412697	0.944444	0.844246	0.935384	0.222222	0.735714	na	na	na	na	hypo	na	hypo	na	na	na
0-36430990-0-36431287	0.785714	0.796429	0.939509	0.41	0.568056	na	na	na	na	na	na	hypo	na	na	na
0-36438541-0-36438600	0.929167	1	0.962302	0.7	0.464583	na	hypo	na	na	na	na	na	na	na	na
0-36470295-0-36470637	0.986111	0.95	0.990873	0.875	0.27665	hypo	hypo	hypo	na	na	na	na	na	na	na
0-36470649-0-36470699	0.929167	1	0.974206	0.915972	0.452083	na	na	hypo	na	na	na	na	na	na	na
0-36470742-0-36470816	0.840278	0.872024	0.95754	0.866667	0.351429	na	na	hypo	na	na	na	na	na	na	na
0-36470834-0-36470893	0.873264	0.891667	0.977083	0.857222	0.269444	na	na	hypo	na	na	na	na	na	na	na
0-36470919-0-36471037	0.925	0.955556	0.935185	0.826885	0.291667	na	hypo	hypo	na	na	na	na	na	na	na
0-36471063-0-36471270	0.91369	0.993056	0.941667	0.894444	0.295833	na	hypo	hypo	na	na	na	na	na	na	na
0-36518179-0-36518561	0.9625	0.881481	0.825	0.95	0.329861	hypo	hypo	na	hypo	na	na	na	na	na	na
0-36530920-0-36531105	0.961458	1	0.975	0.879932	0.462121	na	hypo	hypo	na	na	na	na	na	na	na
0-36548691-0-36548955	1	0.964286	0.899074	0.840079	0.366865	na	hypo	hypo	na	na	na	na	na	na	na
0-36549977-0-36550083	0.944444	1	0.950833	0.933333	0.491592	na	hypo	na	na	na	na	na	na	na	na
0-36554655-0-36555121	0.975	0.854167	0.752083	0.611111	0.198611	hypo	hypo	hypo	na	na	na	na	na	na	na
0-36556795-0-36556922	0.904762	0.91245	0.988542	0.986458	0.467614	na	na	hypo	na	na	na	na	na	na	na
0-36596717-0-36596772	0.879167	0.986111	0.869444	0.9125	0.452273	na	hypo	na	na	na	na	na	na	na	na
0-36619884-0-36620078	0.819841	0.817407	0.858065	0.914236	0.376136	na	na	na	hypo	na	na	na	na	na	na
0-36620084-0-36620107	0.958333	0.890625	0.849107	0.926091	0.02	hypo	hypo	hypo	hypo	na	na	na	na	na	na
0-36620121-0-36620278	0.626786	0.582391	0.523958	0.718056	3.5e-05	hypo	hypo	hypo	hypo	na	na	na	na	na	na
0-36723719-0-36723828	0.250005	0.875	0.914063	0.338889	0.388889	na	na	hypo	na	na	na	na	hypo	hypo	na
0-36822917-0-36822984	0.855556	0.739857	0.831845	0.606667	0.321429	hypo	na	hypo	na	na	na	na	na	na	na
0-36895267-0-36895604	0.9375	0.75	0.896825	0.595833	0.375	na	na	hypo	na	na	na	na	na	na	na
0-36896515-0-36896822	0.960119	0.94	0.922222	0.890079	0.247024	hypo	hypo	hypo	hypo	na	na	na	na	na	na
0-37016184-0-37016375	0.979415	1	0.980208	0.480357	0.714762	na	na	na	na	na	hypo	na	na	na	na
0-37139724-0-37140033	0.933333	1	0.976852	0.555556	0.455556	na	hypo	hypo	na	na	na	na	na	na	na
0-37165994-0-37166356	0.965556	0.880667	0.907786	0.647143	0.419577	hypo	na	na	na	na	na	na	na	na	na
0-37166875-0-37166980	0.975	0.95	0.956349	0.754167	0.433333	na	na	hypo	na	na	na	na	na	na	na
0-37167817-0-37168174	0.977857	0.91	0.977568	0.922738	0.375	hypo	na	hypo	na	na	na	na	na	na	na
0-37181628-0-37181681	0.901786	0.916667	0.928505	0.96875	0.35	na	na	hypo	na	na	na	na	na	na	na
0-37185790-0-37186246	0.91369	0.97619	0.925926	0.735417	0.266667	hypo	hypo	hypo	na	na	na	na	na	na	na
0-37189404-0-37189840	0.923333	0.944444	0.953125	0.82	0.25	hypo	hypo	hypo	na	na	na	na	na	na	na
0-37205900-0-37206044	0.85625	0.833333	0.862963	0.708333	0.333333	hypo	na	hypo	na	na	na	na	na	na	na
0-37210641-0-37210816	0.906548	0.979167	0.93287	0.895833	0.221088	hypo	hypo	hypo	hypo	na	na	na	na	na	na
0-37211084-0-37211475	0.898571	0.953704	0.84041	0.95119	0.166667	hypo	hypo	hypo	hypo	na	na	na	na	na	na
0-37221647-0-37222072	0.97369	0.919048	17	0.800694	0.428571	hypo	na	hypo	na	na	na	na	na	na	na
0-37226085-0-37226414	0.990476	1	0.990741	0.771667	0.405556	na	na	hypo	na	na	na	na	na	na	na
0-37227209-0-37227258	0.803333	0.885417	0.934921	0.743056	0.318878	na	hypo	hypo	na	na	na	na	na	na	na
0-37256715-0-37256837	0.985417	0.9375	0.835446	0.766964	0.475	hypo	na	na	na	na	na	na	na	na	na
0-37284940-0-37285106	0.988988	0.966667	0.951389	0.868056	0.233333	hypo	hypo	hypo	na	na	na	na	na	na	na
0-37293513-0-37293977	0.911667	0.9375	0.967302	0.675	0.45	na	na	hypo	na	na	na	na	na	na	na
0-37312883-0-37313126	0.78254	0.55	0.731173	0.701746	0.243155	hypo	na	na	na	na	na	na	na	na	na
0-37336064-0-37336280	0.827521	0.916667	0.889429	0.733135	0.392857	na	hypo	na	na	na	na	na	na	na	na
0-37342995-0-37343020	0.9875	0.972222	0.947024	0.964286	0.083333	hypo	hypo	hypo	hypo	na	na	na	na	na	na
0-37352018-0-37352272	0.979167	1	0.96412	0.872768	0.486667	na	hypo	na	na	na	na	na	na	na	na
0-37354689-0-37354981	0.768333	0.564583	0.968519	0.767411	0.208333	hypo	na	hypo	na	na	na	na	na	na	na
0-37357616-0-37357727	0.72834	0.728095	0.947917	0.701071	0.37585	na	na	hypo	na	na	na	na	na	na	na
0-37361482-0-37361565	0.93994	0.845	0.923545	0.976563	0.439286	hypo	na	na	na	na	na	na	na	na	na
0-37364342-0-37364651	0.772392	0.747917	0.958519	0.842667	0.363095	na	na	hypo	na	na	na	na	na	na	na
0-37366423-0-37366516	0.877778	0.897321	0.976563	0.765	0.316667	na	na	hypo	na	na	na	na	na	na	na
0-37366967-0-37367332	0.715741	0.774444	0.791415	0.706667	0.190476	hypo	hypo	hypo	hypo	na	na	na	na	na	na
0-37370645-0-37371087	0.95	0.839286	0.934392	0.801587	0.377778	hypo	na	hypo	na	na	na	na	na	na	na
0-37372620-0-37372792	0.963889	0.902778	0.981481	0.729722	0.404762	hypo	na	hypo	na	na	na	na	na	na	na
0-37379254-0-37379614	0.956667	0.966667	0.856071	0.873095	0.433333	hypo	na	na	na	na	na	na	na	na	na
0-37585152-0-37585323	1	1	0.928385	0.111111	0.678836	na	na	na	na	hypo	hypo	hypo	na	na	na
0-37753790-0-37753965	0.881944	0.958333	0.960648	0.4375	0.838095	na	na	na	na	na	na	hypo	na	na	na
0-37941330-0-37941418	0.72381	1e-05	1.8e-05	4.7e-05	3.6e-05	hypo	na	na	na	na	na	na	na	hyper	na
0-38082634-0-38082993	0.763889	1	0.804422	0.623333	0.45625	na	hypo	na	na	na	na	na	na	na	na
0-38100176-0-38100528	0.583333	0.259375	0.878458	4.7e-05	0.442325	na	na	na	na	na	na	hypo	na	na	na
0-38369437-0-38369507	0.956515	0.96875	0.916898	0.942083	0.448333	hypo	hypo	na	na	na	na	na	na	na	na
0-38414606-0-38414817	0.969444	0.849206	0.962963	0.847421	0.464286	hypo	na	na	na	na	na	na	na	na	na
0-38433683-0-38433825	0.991667	0.97619	0.927249	0.979167	0.403061	hypo	na	hypo	hypo	na	na	na	na	na	na
0-38447838-0-38448068	0.995238	1	0.939649	0.818056	0.416667	hypo	na	hypo	na	na	na	na	na	na	na
0-38448729-0-38448855	0.973958	1	0.942188	0.879861	0.372024	hypo	na	hypo	na	na	na	na	na	na	na
0-38452765-0-38452874	0.947917	0.85119	0.944444	0.952381	0.434524	hypo	na	hypo	na	na	na	na	na	na	na
0-38469717-0-38470056	0.813409	0.737381	0.930903	0.79504	0.397436	na	na	hypo	na	na	na	na	na	na	na
0-38486325-0-38486457	0.844907	0.97619	0.929688	0.626075	0.417448	na	na	hypo	na	na	na	na	na	na	na
0-38486458-0-38486853	0.903671	0.948413	0.948413	0.70737	0.416667	na	na	hypo	na	na	na	na	na	na	na
0-38536113-0-38536190	0.965476	0.944444	0.984375	0.929464	0.3	hypo	na	hypo	hypo	na	na	na	na	na	na
0-38536825-0-38536884	0.985417	1	0.956771	0.680208	0.488095	na	hypo	na	na	na	na	na	na	na	na
0-38540910-0-38541089	0.916667	0.805556	0.856349	0.845238	0.410417	hypo	na	na	na	na	na	na	na	na	na
0-38559387-0-38559530	1	0.989583	0.961979	0.911607	0.432292	hypo	hypo	hypo	na	na	na	na	na	na	na
0-38569853-0-38570306	0.914021	1	0.948413	0.899306	0.433333	na	hypo	hypo	na	na	na	na	na	na	na
0-38576003-0-38576072	0.942014	0.875	17	0.850694	0.4875	na	na	hypo	na	na	na	na	na	na	na
0-38577929-0-38578030	0.978333	0.673958	0.97037	0.938095	0.066667	hypo	na	hypo	hypo	na	na	na	na	na	na
0-38580667-0-38580700	0.900694	0.6875	0.958565	0.902431	0.32	hypo	na	hypo	hypo	na	na	na	na	na	na
0-38580826-0-38580898	0.951389	0.912321	0.948843	0.843056	0.4375	hypo	na	hypo	na	na	na	na	na	na	na
0-38591800-0-38591916	0.979167	0.958333	0.932275	0.742361	0.37037	hypo	hypo	hypo	na	na	na	na	na	na	na
0-38616342-0-38616729	0.896759	0.791667	0.927778	0.84213	0.166667	hypo	na	hypo	hypo	na	na	na	na	na	na
0-38668068-0-38668146	0.939583	0.83	0.940625	0.533333	0.427083	hypo	na	hypo	na	na	na	na	na	na	na
0-38687295-0-38687546	0.862202	1	0.935185	0.717593	0.333333	hypo	hypo	hypo	na	na	na	na	na	na	na
0-38691931-0-38692038	0.861111	0.916667	0.994792	0.6875	0.388889	na	na	hypo	na	na	na	na	na	na	na
0-38721026-0-38721387	0.979167	1	0.992188	0.611111	0.333333	hypo	na	hypo	na	na	na	na	na	na	na
0-38727561-0-38727950	0.898942	0.80506	0.862346	0.466667	0.228788	hypo	hypo	hypo	na	na	na	na	na	na	na
0-38770597-0-38770955	0.933532	0.972222	0.973958	0.752579	0.12	hypo	hypo	hypo	hypo	na	na	na	na	na	na
0-38773581-0-38773725	0.944444	0.916667	0.871766	0.821528	0.4	hypo	na	na	na	na	na	na	na	na	na
0-38871478-0-38871567	0.975347	0.979167	0.956019	0.798492	0.346667	hypo	hypo	hypo	na	na	na	na	na	na	na
0-38872853-0-38872906	0.935962	0.86	0.945833	0.784028	0.369524	hypo	na	hypo	na	na	na	na	na	na	na
0-38872967-0-38873054	0.901124	1	0.943981	0.890278	0.4	hypo	hypo	hypo	na	na	na	na	na	na	na
0-38875695-0-38875880	0.811541	0.9375	0.889087	0.789583	0.35	na	hypo	hypo	na	na	na	na	na	na	na
0-38876096-0-38876231	0.954861	0.794643	0.947917	0.828671	0.283333	hypo	na	hypo	hypo	na	na	na	na	na	na
0-38887139-0-38887364	0.976885	0.953472	0.934854	0.858036	0.418452	hypo	hypo	hypo	na	na	na	na	na	na	na
0-38898054-0-38898389	0.88244	0.882292	0.777158	0.855704	0.361111	hypo	hypo	na	na	na	na	na	na	na	na
0-38899385-0-38899755	0.982738	0.912698	0.923446	0.905126	0.333333	na	na	hypo	na	na	na	na	na	na	na
0-38901265-0-38901401	0.895833	1	0.894375	0.89752	0.413657	na	hypo	na	na	na	na	na	na	na	na
0-38902782-0-38903174	0.705357	0.631746	0.78293	0.569097	0.25	na	na	hypo	na	na	na	na	na	na	na
0-38914042-0-38914124	0.909226	0.95	0.950397	0.882292	0.34	hypo	na	hypo	na	na	na	na	na	na	na
0-38924984-0-38925363	0.972222	0.930556	0.931481	0.729167	0.464286	hypo	na	na	na	na	na	na	na	na	na
0-38925364-0-38925476	0.953588	0.825	0.944577	0.79881	0.366667	hypo	na	hypo	na	na	na	na	na	na	na
0-38960249-0-38960351	0.878472	0.979167	0.94838	0.958333	3.6e-05	hypo	hypo	hypo	hypo	na	na	na	na	na	na
0-38993290-0-38993424	0.96369	0.944444	0.94994	0.904167	0.425	hypo	na	hypo	na	na	na	na	na	na	na
0-39001016-0-39001379	0.928654	0.966667	0.935185	0.883929	0.452381	na	hypo	na	na	na	na	na	na	na	na
0-39022449-0-39022732	1	1	0.861111	0.726852	0.43	hypo	hypo	na	na	na	na	na	na	na	na
0-39032619-0-39032878	0.983333	1	0.947222	0.80463	0.333333	hypo	na	hypo	na	na	na	na	na	na	na
0-39032900-0-39033025	1	0.814815	0.839815	0.9	0.470833	hypo	na	na	na	na	na	na	na	na	na
0-39036194-0-39036281	0.967	1	0.852976	0.891667	0.333333	hypo	hypo	hypo	hypo	na	na	na	na	na	na
0-39036290-0-39036644	0.97619	0.972222	0.939844	0.809722	3.5e-05	hypo	hypo	hypo	hypo	na	na	na	na	na	na
0-39041815-0-39041863	0.622917	0.688194	0.578009	0.5687	0.09375	hypo	hypo	na	na	na	na	na	na	na	na
0-39064131-0-39064245	0.97619	0.979167	0.94375	0.69	0.433333	hypo	na	hypo	na	na	na	na	na	na	na
0-39066804-0-39067228	0.924603	1	0.982804	0.992063	0.283333	hypo	hypo	hypo	hypo	na	na	na	na	na	na
0-39067593-0-39068087	0.979167	0.944444	0.96131	0.916667	0.388889	hypo	na	hypo	hypo	na	na	na	na	na	na
0-39096404-0-39096667	0.948611	1	0.95377	0.927579	0.333333	hypo	hypo	hypo	hypo	na	na	na	na	na	na
0-39113955-0-39114383	0.914782	1	0.962698	0.863067	0.133333	hypo	hypo	hypo	hypo	na	na	na	na	na	na
0-39115059-0-39115122	0.984375	0.75	0.908854	0.759286	0.458333	hypo	na	na	na	na	na	na	na	na	na
0-39139990-0-39140048	0.977679	1	0.950463	0.9125	0.419048	hypo	na	hypo	na	na	na	na	na	na	na
0-39173384-0-39173733	0.904431	0.830357	0.879955	0.879266	0.337302	hypo	na	hypo	hypo	na	na	na	na	na	na
0-39193015-0-39193096	0.975	0.854167	0.9125	0.930556	0.434722	hypo	na	na	na	na	na	na	na	na	na
0-39199664-0-39199824	0.966667	0.989583	0.926587	0.810417	0.341667	hypo	na	hypo	na	na	na	na	na	na	na
0-39199856-0-39200110	0.986111	0.965278	0.947222	0.903125	0.32875	na	na	hypo	na	na	na	na	na	na	na
0-39211244-0-39211404	0.902034	0.986111	0.966481	0.972222	0.452381	na	na	hypo	na	na	na	na	na	na	na
0-39211465-0-39211583	0.930159	0.676111	0.835782	0.951323	0.366667	hypo	na	na	hypo	na	na	na	na	na	na
0-39211905-0-39212211	0.925	0.75	0.848721	0.789683	0.403333	hypo	na	na	na	na	na	na	na	na	na
0-39229233-0-39229435	0.965278	0.875	0.935185	0.876042	0.46	hypo	na	na	na	na	na	na	na	na	na
0-39229901-0-39229937	0.970833	0.972222	0.941303	0.841815	0.411458	hypo	hypo	hypo	na	na	na	na	na	na	na
0-39230170-0-39230504	0.983333	0.946429	0.916667	0.734673	0.295833	hypo	hypo	hypo	na	na	na	na	na	na	na
0-39236690-0-39237031	0.914352	0.958333	0.938492	0.869444	0.36875	hypo	hypo	hypo	hypo	na	na	na	na	na	na
0-39242312-0-39242612	0.90625	1	0.972222	0.95625	0.415278	na	hypo	hypo	hypo	na	na	na	na	na	na
0-39243195-0-39243271	0.989583	0.979167	0.893287	0.944444	0.352041	hypo	hypo	hypo	hypo	na	na	na	na	na	na
0-39247545-0-39247861	0.97619	1	0.97619	0.904167	0.497619	na	hypo	na	na	na	na	na	na	na	na
0-39249854-0-39249879	0.939484	0.90625	0.928125	0.787475	0.29375	hypo	hypo	hypo	na	na	na	na	na	na	na
0-39289107-0-39289132	0.917361	0.924206	0.900833	0.6	0.221181	hypo	hypo	hypo	na	na	na	na	na	na	na
0-39476916-0-39477344	0.5	0.722222	0.8	17	0.544643	na	na	na	na	hyper	na	na	na	na	na
0-39497137-0-39497399	0.7	0.885417	0.791667	0.36	0.190476	na	hypo	hypo	na	na	na	na	na	na	na
0-39499181-0-39499274	0.533333	0.02	0.095536	0.05	0.011364	hypo	na	na	na	na	na	na	na	na	na
0-39518918-0-39519116	0.500004	0.692222	0.826058	0.319444	0.420833	na	na	na	na	na	na	hypo	na	na	na
0-39566694-0-39566864	0.453333	0.760417	0.931176	0.38	0.766905	na	na	na	na	na	na	hypo	na	na	na
0-39700135-0-39700352	0.871528	0.888889	0.955026	0.618519	0.432981	na	na	hypo	na	na	na	na	na	na	na
0-39769342-0-39769437	0.96875	1	0.88	0.86	0.475	na	hypo	na	na	na	na	na	na	na	na
0-39798501-0-39798677	0.99	0.939881	0.873214	0.753135	0.366667	na	na	hypo	na	na	na	na	na	na	na
0-39844112-0-39844281	0.708333	0.97619	0.916786	0.795833	0.452083	na	hypo	na	na	na	na	na	na	na	na
0-39886818-0-39886949	0.266667	0.746875	0.812765	0.28	0.446667	na	na	na	na	na	na	hypo	na	hypo	na
0-39932713-0-39932782	1	1	0.944444	0.873413	0.345238	hypo	na	hypo	na	na	na	na	na	na	na
0-39932783-0-39932944	0.988095	0.96875	0.8175	0.861756	0.433333	hypo	na	na	na	na	na	na	na	na	na
0-39952257-0-39952671	0.837302	0.93287	0.787798	0.627778	0.368056	na	hypo	na	na	na	na	na	na	na	na
0-39960495-0-39960700	0.946429	0.966667	0.911458	0.8	0.437302	hypo	hypo	na	na	na	na	na	na	na	na
0-39964485-0-39964665	0.729167	0.829464	0.533995	0.630635	0.250397	na	hypo	na	na	na	na	na	na	na	na
0-40068577-0-40068703	0.808333	0.680556	0.994286	0.428571	0.69359	na	na	na	na	na	na	hypo	na	na	na
0-40071983-0-40072256	0.944444	0.954861	0.921599	0.385	0.727706	na	na	na	na	na	na	hypo	na	na	na
0-40098448-0-40098833	1	0.59375	0.857813	0.477778	0.479167	hypo	na	na	na	hypo	na	na	na	na	na
0-40117216-0-40117645	0.916667	0.975	18	0.833333	0.479167	na	na	hypo	na	na	na	na	na	na	na
0-40229532-0-40229744	0.992857	0.791667	0.986111	0.907143	0.398095	hypo	na	hypo	hypo	na	na	na	na	na	na
0-40261496-0-40261613	0.861111	0.588889	0.663839	0.20291	0.423469	na	na	na	na	hypo	na	na	na	na	na
0-40261626-0-40261719	0.886111	0.732639	0.811508	0.385317	0.482937	na	na	na	na	hypo	na	na	na	na	na
0-40261805-0-40261832	0.833333	1	0.969792	0.875	0.461458	na	hypo	hypo	na	na	na	na	na	na	na
0-40263877-0-40264058	0.828869	0.705952	0.808201	0.5	0.083333	hypo	hypo	hypo	na	na	na	na	na	na	na
0-40278430-0-40278498	0.175	0.420933	0.109949	0.253472	0.84359	hyper	na	hyper	hyper	na	na	na	na	na	na
0-40278543-0-40278640	0.25	0.461806	0.091667	0.273313	0.730711	na	na	hyper	na	na	na	na	na	na	na
0-40278646-0-40278682	0.2	0.496528	0.1	0.261806	0.740705	na	na	hyper	na	na	na	na	na	na	na
0-40278683-0-40278718	0.28125	0.479167	0.095833	0.335069	0.750694	na	na	hyper	na	na	na	na	na	na	na
0-40278737-0-40278757	0.183333	0.5	0.1	0.315972	0.823194	hyper	na	hyper	na	na	na	na	na	na	na
0-40278759-0-40278802	0.155	0.380556	0.0375	0.237103	0.5875	na	na	hyper	na	na	na	na	na	na	na
0-40278828-0-40278908	0.352381	0.427976	0.193056	0.349554	0.743707	na	na	hyper	na	na	na	na	na	na	na
0-40278933-0-40278947	0.28125	0.461806	0.187083	0.523884	0.782326	hyper	na	hyper	na	na	na	na	na	na	na
0-40278963-0-40279020	0.295139	0.506944	0.245625	0.4125	0.948485	hyper	na	hyper	hyper	na	na	na	na	na	na
0-40359859-0-40360148	0.904663	0.97375	0.881667	0.861607	0.447619	na	hypo	na	na	na	na	na	na	na	na
0-40394488-0-40394575	0.885417	0.516429	0.796875	0.578125	3.6e-05	hypo	na	hypo	na	na	na	na	na	na	na
0-40396029-0-40396091	0.96875	0.866667	0.928571	0.6875	0.326389	na	na	hypo	na	na	na	na	na	na	na
0-40404169-0-40404386	0.553571	0.371429	0.495238	0.238333	0.018519	hypo	na	na	na	na	na	na	na	na	na
0-40405788-0-40405843	0.739583	0.263889	0.720459	0.418611	0.083333	hypo	na	hypo	na	na	na	na	na	na	na
0-40405895-0-40406119	0.832407	0.534127	0.899603	0.730903	0.299405	hypo	na	hypo	na	na	na	na	na	na	na
0-40449489-0-40449583	1	0.75	0.922857	0.818452	0.441548	hypo	na	na	na	na	na	na	na	na	na
0-40521051-0-40521079	0.201389	0.972222	0.880208	0.666667	0.623148	na	na	na	na	na	na	na	hypo	na	na
0-40530701-0-40530853	0.896825	0.785417	0.965278	0.820933	0.444697	na	na	hypo	na	na	na	na	na	na	na
0-40587463-0-40587536	1	0.983333	0.990625	0.892361	0.283333	hypo	hypo	hypo	na	na	na	na	na	na	na
0-40587555-0-40587681	0.884722	0.811111	0.860625	0.921296	0.243773	hypo	hypo	hypo	hypo	na	na	na	na	na	na
0-40587686-0-40587777	0.929315	0.977679	0.995833	0.908333	0.266484	hypo	hypo	hypo	hypo	na	na	na	na	na	na
0-40634647-0-40634858	1	0.464286	0.955729	0.67	3.8e-05	hypo	na	hypo	na	na	na	na	na	na	na
0-40634859-0-40634894	0.965278	0.6	0.989583	0.566667	0.014286	hypo	na	hypo	na	na	na	na	na	na	na
0-40634895-0-40635033	0.810218	0.493056	0.978237	0.566667	3.6e-05	hypo	na	hypo	hypo	na	na	na	na	na	na
0-40635034-0-40635094	0.855903	0.472222	0.95162	0.568333	0.02	hypo	na	hypo	hypo	na	na	na	na	na	na
0-40635095-0-40635216	0.8375	0.486111	0.825833	0.55	3.5e-05	hypo	na	hypo	na	na	na	na	na	na	na
0-40635217-0-40635711	0.865556	0.777778	0.82716	0.658611	0.360714	hypo	na	na	na	na	na	na	na	na	na
0-40635712-0-40635848	0.888294	1	0.891153	0.767341	0.462564	na	hypo	na	na	na	na	na	na	na	na
0-40639452-0-40639596	0.91	0.940833	0.968056	0.764236	0.34537	hypo	hypo	hypo	na	na	na	na	na	na	na
0-40644889-0-40644959	0.843254	0.958333	0.906019	0.703929	0.302381	hypo	na	hypo	na	na	na	na	na	na	na
0-40646393-0-40646844	0.898095	0.729167	0.865608	0.740476	0.305556	hypo	na	hypo	na	na	na	na	na	na	na
0-40708749-0-40709010	1	1	0.807011	0.964286	0.47619	hypo	na	na	na	na	na	na	na	na	na
0-40724215-0-40724713	0.940476	0.875992	0.838272	0.943824	0.361111	hypo	na	na	na	na	na	na	na	na	na
0-40780404-0-40780491	0.990476	0.9125	0.958245	0.810476	0.468519	hypo	na	na	na	na	na	na	na	na	na
0-40909112-0-40909281	0.837269	0.796875	0.928021	0.850496	0.284226	na	na	hypo	na	na	na	na	na	na	na
0-40909783-0-40909946	0.883366	0.969643	0.973006	0.963889	0.292207	na	hypo	hypo	na	na	na	na	na	na	na
0-40910019-0-40910324	0.850347	0.980208	0.974162	0.934325	0.467857	na	hypo	hypo	na	na	na	na	na	na	na
0-40910809-0-40911183	0.743032	0.852579	0.860139	0.877083	0.198452	na	hypo	hypo	hypo	na	na	na	na	na	na
0-40990881-0-40991309	0.951389	0.888889	0.971	0.869444	0.35368	hypo	hypo	hypo	na	na	na	na	na	na	na
0-41010157-0-41010549	0.86045	0.925	0.972222	0.895833	0.4	na	hypo	hypo	na	na	na	na	na	na	na
0-41233537-0-41233823	0.986111	0.9625	0.904464	0.760833	0.47381	hypo	na	na	na	na	na	na	na	na	na
0-41246148-0-41246441	0.768519	0.785	0.857143	0.555556	0.333333	na	na	hypo	na	na	na	na	na	na	na
0-41290393-0-41290610	0.983796	0.871528	0.981481	0.420833	0.722708	na	na	na	na	hypo	na	hypo	na	na	na
0-41551666-0-41551821	0.933333	0.733333	0.80506	0.36	0.758333	na	na	na	na	hypo	na	na	na	na	na
0-41651308-0-41651344	0.9375	1	0.893333	0.96875	0.395833	hypo	hypo	na	hypo	na	na	na	na	na	na
0-41662861-0-41663078	0.970238	0.86875	0.958452	0.773492	0.469063	hypo	na	na	na	na	na	na	na	na	na
0-41666041-0-41666294	0.985714	0.75	18	0.738095	0.4546	hypo	na	hypo	na	na	na	na	na	na	na
0-41666885-0-41667020	0.858631	0.754167	0.934722	0.727083	0.338312	hypo	na	hypo	na	na	na	na	na	na	na
0-41670078-0-41670452	0.677778	0.720833	0.771825	0.602546	0.243254	na	na	hypo	na	na	na	na	na	na	na
0-41811575-0-41811696	0.047619	0.311111	0.258333	0.177083	0.584127	hyper	na	na	na	na	na	na	na	na	na
0-41853357-0-41853814	0.934167	0.708664	0.845503	0.695833	0.351429	hypo	na	na	na	na	na	na	na	na	na
0-41875970-0-41876144	0.848413	0.582143	0.822884	0.58502	0.25	hypo	na	hypo	na	na	na	na	na	na	na
0-41929476-0-41929563	0.9375	0.908333	0.904762	0.979167	0.383333	na	na	hypo	na	na	na	na	na	na	na
0-41941142-0-41941471	1	0.8125	0.858333	0.527778	0.395833	hypo	na	na	na	na	na	na	na	na	na
0-41965456-0-41965480	0.940972	0.8625	0.934167	0.825	0.408333	hypo	na	hypo	na	na	na	na	na	na	na
0-42009490-0-42009763	0.881944	0.6	0.955688	0.910714	0.366667	hypo	na	hypo	hypo	na	na	na	na	na	na
0-42066900-0-42067272	0.984857	0.897321	0.935185	0.833333	0.447222	hypo	na	na	na	na	na	na	na	na	na
0-42093082-0-42093138	0.922917	1	0.990278	0.903333	0.444444	na	hypo	hypo	na	na	na	na	na	na	na
0-42095174-0-42095397	0.85119	0.777778	0.883333	0.791667	0.359788	na	na	hypo	na	na	na	na	na	na	na
0-42129941-0-42130272	0.88125	0.74504	0.865714	0.789021	0.371429	hypo	na	na	na	na	na	na	na	na	na
0-42165642-0-42165733	0.75	0.333333	0.822685	17	0.270833	na	na	hypo	na	na	na	na	na	na	na
0-42165753-0-42166051	0.773333	0.680556	0.888929	0.859028	0.334694	na	na	hypo	na	na	na	na	na	na	na
0-42173022-0-42173096	0.946667	0.982143	0.907407	0.888021	0.385417	hypo	hypo	hypo	na	na	na	na	na	na	na
0-42356929-0-42357424	0.949074	0.823214	0.874851	0.841237	0.435606	hypo	na	na	na	na	na	na	na	na	na
0-42366484-0-42366645	1	0.908333	0.901042	0.854688	0.3	hypo	hypo	hypo	na	na	na	na	na	na	na
0-42412450-0-42412758	0.62381	0.277778	0.223214	0.010417	0.831845	na	hyper	hyper	hyper	hypo	na	na	na	na	na
0-42412759-0-42413000	0.716667	0.066667	0.158333	0.055556	0.75119	na	hyper	hyper	hyper	na	na	na	na	na	na
0-42413001-0-42413236	0.3	0.083333	0.118056	0.041667	0.7875	na	hyper	hyper	hyper	na	na	na	na	na	na
0-42413237-0-42413349	0.2	1e-05	0.111111	4.7e-05	0.855704	hyper	hyper	hyper	hyper	na	na	na	na	na	na
0-42413350-0-42413592	0.2	1e-05	0.12037	4.7e-05	0.872388	hyper	hyper	hyper	hyper	na	na	na	na	na	na
0-42413593-0-42413693	0.171429	1e-05	0.111111	4.7e-05	0.866667	hyper	hyper	hyper	hyper	na	na	na	na	na	na
0-42413694-0-42413789	0.2	1e-05	0.01875	4.7e-05	0.816667	hyper	hyper	hyper	hyper	na	na	na	na	na	na
0-42413790-0-42413874	0.2	1e-05	0.044643	4.7e-05	0.682292	na	hyper	hyper	hyper	na	na	na	na	na	na
0-42413875-0-42413984	0.2	1e-05	1.7e-05	4.7e-05	0.803333	na	hyper	hyper	hyper	na	na	na	na	na	na
0-42428194-0-42428624	0.821455	0.75	0.758552	0.598889	0.318266	hypo	na	na	na	na	na	na	na	na	na
0-42469054-0-42469138	0.802083	0.828125	0.893981	0.764782	0.391534	na	na	hypo	na	na	na	na	na	na	na
0-42496635-0-42496920	0.844841	1	0.933827	0.812897	0.419444	na	hypo	hypo	na	na	na	na	na	na	na
0-42522074-0-42522119	0.916667	0.9375	0.994048	0.860417	0.485714	na	na	hypo	na	na	na	na	na	na	na
0-42666854-0-42666958	0.951429	0.786786	0.917063	0.797778	0.429677	hypo	na	na	na	na	na	na	na	na	na
0-42752966-0-42753464	0.853571	0.728571	0.925	0.671958	0.411054	na	na	hypo	na	na	na	na	na	na	na
0-42767930-0-42768098	1	0.95	0.93	0.753472	0.46875	hypo	na	na	na	na	na	na	na	na	na
0-42780145-0-42780455	0.897222	0.875	0.940476	0.753333	0.341667	hypo	hypo	hypo	na	na	na	na	na	na	na
0-42800078-0-42800153	0.929688	0.952381	0.970238	0.989583	0.393333	na	na	hypo	na	na	na	na	na	na	na
0-42805435-0-42805868	0.955556	1	0.91369	0.771429	0.390865	hypo	hypo	hypo	na	na	na	na	na	na	na
0-42810699-0-42810785	0.979167	0.924107	0.94709	0.886508	0.378571	hypo	na	hypo	na	na	na	na	na	na	na
0-42839543-0-42839761	0.944444	1	0.979938	0.863095	0.4	hypo	hypo	hypo	na	na	na	na	na	na	na
0-42878979-0-42879301	0.995238	0.784444	0.939583	0.843651	0.46391	hypo	na	na	na	na	na	na	na	na	na
0-42896811-0-42897056	0.752778	0.9	0.705729	0.683251	0.351091	na	hypo	na	na	na	na	na	na	na	na
0-42915863-0-42916251	1	0.651786	0.843386	0.731905	0.443571	hypo	na	na	na	na	na	na	na	na	na
0-42917512-0-42917596	0.973214	0.9375	0.935185	0.979167	0.458333	hypo	na	na	na	na	na	na	na	na	na
0-42917602-0-42917778	0.9875	0.941667	0.907672	0.886667	0.451852	hypo	na	na	na	na	na	na	na	na	na
0-42965691-0-42966109	0.975	0.926667	0.934167	0.77619	0.458333	hypo	na	na	na	na	na	na	na	na	na
0-43000850-0-43000976	0.907738	0.680556	0.866667	0.508333	0.34881	na	na	hypo	na	na	na	na	na	na	na
0-43000977-0-43001052	0.53125	0.364583	0.741534	0.195833	0.15	na	na	hypo	na	na	na	na	na	na	na
0-43081777-0-43082029	0.952381	0.894345	0.737765	0.842593	0.44053	hypo	na	na	na	na	na	na	na	na	na
0-43198354-0-43198503	0.65744	0.815476	0.837857	0.2	0.546599	na	na	na	na	na	na	hypo	na	na	na
0-43365614-0-43366013	0.529583	0.588108	0.842359	0.333333	0.663704	na	na	na	na	na	na	hypo	na	na	na
0-43373837-0-43374023	0.975	1	0.809524	0.859167	0.077083	hypo	hypo	hypo	hypo	na	na	na	na	na	na
0-43380590-0-43380702	0.958333	11	0.928571	0.855556	0.285714	na	na	hypo	na	na	na	na	na	na	na
0-43382240-0-43382345	1	1	0.858333	0.866667	0.277778	hypo	hypo	hypo	na	na	na	na	na	na	na
0-43382350-0-43382398	0.96875	0.989583	0.88125	0.711111	0.25	hypo	hypo	hypo	na	na	na	na	na	na	na
0-43397564-0-43397673	0.853274	0.945139	0.962351	0.873016	0.460764	na	na	hypo	na	na	na	na	na	na	na
0-43429658-0-43429681	0.902609	0.930109	0.900565	0.336667	0.694318	na	na	na	na	hypo	hypo	hypo	na	na	na
0-43554181-0-43554501	0.827778	0.983333	0.9375	0.935185	0.444444	na	hypo	na	na	na	na	na	na	na	na
0-43668749-0-43668849	0.957407	0.986111	0.917381	0.377778	0.78305	na	na	na	na	na	na	hypo	na	na	na
0-43705710-0-43705863	0.610615	0.657407	0.982593	0.479167	0.850649	na	na	na	na	na	na	hypo	na	na	na
0-43857211-0-43857303	0.607639	0.583333	0.841518	0.325	0.770833	na	na	na	na	na	na	hypo	na	na	na
0-43871689-0-43871949	0.695833	0.6375	0.847222	0.216667	0.59224	na	na	na	na	na	na	hypo	na	na	na
0-43903064-0-43903159	0.701389	0.916667	0.924603	0.311111	0.625926	na	na	na	na	na	na	hypo	na	na	na
0-44024661-0-44024894	0.905714	0.905754	0.950496	0.395833	0.54709	na	na	na	na	na	na	hypo	na	na	na
0-44024895-0-44025136	0.905126	0.879048	0.930952	0.291667	0.691898	na	na	na	na	hypo	na	hypo	na	na	na
0-44037601-0-44038056	0.742725	0.713657	0.781002	0.203274	0.443931	na	na	na	na	hypo	hypo	hypo	na	na	na
0-44039409-0-44039681	0.759524	0.638095	0.747738	0.216667	0.562302	na	na	na	na	hypo	na	hypo	na	na	na
0-44049851-0-44050047	0.97495	1	0.95	0.444444	0.788095	na	na	na	na	hypo	hypo	hypo	na	na	na
0-44054139-0-44054240	0.76625	0.940889	0.924375	0.430556	0.690162	na	na	na	na	na	hypo	na	na	na	na
0-44056287-0-44056407	0.857143	0.882143	0.9875	0.452778	0.78869	na	na	na	na	na	na	hypo	na	na	na
0-44069424-0-44069456	0.92125	0.976389	0.946429	0.358333	0.844318	na	na	na	na	hypo	hypo	hypo	na	na	na
0-44087421-0-44087571	0.944444	0.853935	0.94689	0.33338	0.884809	na	na	na	hyper	hypo	hypo	hypo	na	na	na
0-44106478-0-44106603	0.829365	0.79871	0.937269	0.3625	0.65625	na	na	na	na	na	na	hypo	na	na	na
0-44117866-0-44117997	0.813889	1	0.85679	0.3125	0.529405	na	na	na	na	na	na	hypo	na	na	na
0-44118912-0-44119070	0.920139	0.9375	0.945685	0.4	0.75	na	na	na	na	na	hypo	hypo	na	na	na
0-44137472-0-44137545	0.954861	0.921875	0.97869	0.45	0.81994	na	na	na	na	hypo	na	hypo	na	na	na
0-44145793-0-44145998	1	0.975	0.959524	0.472222	0.751667	na	na	na	na	hypo	hypo	na	na	na	na
0-44149197-0-44149428	1	0.898214	0.915	0.291667	0.557407	na	na	na	na	hypo	na	hypo	na	na	na
0-44149753-0-44150051	0.791667	0.755952	0.661091	0.182407	0.382993	na	na	na	na	hypo	hypo	na	na	na	na
0-44184112-0-44184311	0.9825	0.979167	0.883025	0.844444	0.321429	hypo	hypo	hypo	na	na	na	na	na	na	na
0-44196331-0-44196536	0.95506	0.979167	0.895833	0.866667	0.373333	hypo	hypo	hypo	na	na	na	na	na	na	na
0-44196925-0-44197043	0.986667	0.992063	0.898016	0.738333	0.466667	hypo	hypo	na	na	na	na	na	na	na	na
0-44216467-0-44216531	0.96875	0.96875	0.921296	0.973958	0.447222	hypo	hypo	na	hypo	na	na	na	na	na	na
0-44266469-0-44266625	1	0.931052	0.826786	0.843333	0.428571	na	hypo	na	na	na	na	na	na	na	na
0-44320890-0-44320993	0.895503	0.958333	0.917593	0.609028	0.388492	na	hypo	hypo	na	na	na	na	na	na	na
0-44322398-0-44322705	0.468056	0.90625	0.759722	0.49494	0.28756	na	hypo	na	na	na	na	na	na	na	na
0-44325852-0-44325870	0.555556	0.975	0.819048	0.347222	0.431818	na	hypo	na	na	na	na	na	na	na	na
0-44341260-0-44341346	0.5875	0.973958	0.9125	0.5	0.472222	na	hypo	na	na	na	na	na	na	na	na
0-44351447-0-44351510	0.942212	0.940972	0.932292	0.42	0.690278	na	na	na	na	hypo	hypo	hypo	na	na	na
0-44434447-0-44434594	0.955556	0.888889	0.9375	0.375	0.680952	na	na	na	na	na	na	hypo	na	na	na
0-44450459-0-44450721	0.986111	1	0.9875	0.523611	0.425694	hypo	hypo	hypo	na	na	na	na	na	na	na
0-44453252-0-44453678	0.792989	0.90625	0.934226	0.4125	0.629117	na	na	na	na	na	na	hypo	na	na	na
0-44487998-0-44488120	0.85	0.967262	0.96875	0.286111	0.731771	na	na	na	na	hypo	hypo	hypo	na	na	na
0-44490242-0-44490621	1	0.909722	0.962963	0.4	0.602273	na	na	na	na	hypo	hypo	hypo	na	na	na
0-44497206-0-44497396	0.795238	0.623611	0.791667	0.45873	0.277083	hypo	na	hypo	na	na	na	na	na	na	na
0-44502587-0-44502636	0.979167	0.951389	0.98125	0.475	0.679464	na	na	na	na	hypo	na	hypo	na	na	na
0-44507392-0-44507600	0.903274	0.975	0.940714	0.733829	0.387381	na	na	hypo	na	na	na	na	na	na	na
0-44522253-0-44522537	0.910532	0.973958	0.963333	0.583333	0.406061	hypo	hypo	hypo	na	na	na	na	na	na	na
0-44535454-0-44535498	0.958333	0.991667	0.944792	0.416667	0.8	na	na	na	na	na	na	hypo	na	na	na
0-44540021-0-44540271	0.950893	0.925	0.98	0.418889	0.464815	na	na	hypo	na	hypo	hypo	hypo	na	na	na
0-44541176-0-44541400	0.962302	0.963075	0.941667	0.571429	0.363889	hypo	hypo	hypo	na	na	na	na	na	na	na
0-44541405-0-44541569	0.982639	0.992063	0.996875	0.77619	0.484375	na	hypo	hypo	na	na	na	na	na	na	na
0-44544692-0-44544839	1	0.950833	0.945238	0.380952	0.506713	na	na	na	na	hypo	hypo	hypo	na	na	na
0-44549217-0-44549314	0.96875	0.988095	0.8	0.558333	0.447778	hypo	hypo	na	na	na	na	na	na	na	na
0-44556064-0-44556123	0.913194	0.949901	0.965625	0.416667	0.645833	na	na	na	na	na	na	hypo	na	na	na
0-44561599-0-44561711	0.966146	0.947917	0.949306	0.45	0.570238	na	na	na	na	hypo	na	na	na	na	na
0-44566268-0-44566542	0.911111	0.942857	0.954167	0.444444	0.489167	na	na	na	na	na	na	hypo	na	na	na
0-44567572-0-44567741	0.971429	1	0.907619	0.404444	0.6625	na	na	na	na	hypo	hypo	hypo	na	na	na
0-44569617-0-44569671	1	1	0.953542	0.485	0.698611	na	na	na	na	hypo	hypo	na	na	na	na
0-44592713-0-44592859	0.972222	0.986111	0.961607	0.455357	0.714286	na	na	na	na	hypo	hypo	hypo	na	na	na
0-44692746-0-44692853	0.976273	0.880556	0.92869	0.449861	0.710714	na	na	na	na	hypo	na	na	na	na	na
0-44693345-0-44693450	0.950438	0.972222	0.964583	0.444444	0.645238	na	na	na	na	hypo	hypo	hypo	na	na	na
0-44830940-0-44831056	0.972222	0.981151	0.942054	0.401389	0.641667	na	na	na	na	hypo	hypo	hypo	na	na	na
0-44837341-0-44837420	0.983333	0.944444	0.963542	0.483333	0.816349	na	na	na	na	hypo	na	na	na	na	na
0-45019593-0-45019677	0.860238	0.80375	0.823661	0.666667	0.260417	hypo	na	hypo	na	na	na	na	na	na	na
0-45163800-0-45164044	0.986111	0.871825	0.9	0.869536	0.482993	hypo	na	na	na	na	na	na	na	na	na
0-45188566-0-45188693	0.883261	0.71875	0.869812	0.849653	0.29375	hypo	na	hypo	hypo	na	na	na	na	na	na
0-45216705-0-45216967	0.991667	0.815278	0.907242	0.860417	0.406746	hypo	na	hypo	na	na	na	na	na	na	na
0-45233687-0-45234008	0.907143	0.958333	0.958333	0.90744	0.361607	hypo	na	hypo	na	na	na	na	na	na	na
0-45305704-0-45306040	1	0.928571	0.957341	0.883333	0.405754	hypo	na	hypo	na	na	na	na	na	na	na
0-45313658-0-45313791	0.975	0.991667	0.963889	0.9	0.384286	hypo	na	hypo	na	na	na	na	na	na	na
0-45333278-0-45333539	0.933333	0.666667	0.7	0.630952	0.395833	hypo	na	na	na	na	na	na	na	na	na
0-45360756-0-45360911	0.94246	0.992188	0.935185	0.956085	0.34	na	na	hypo	na	na	na	na	na	na	na
0-45385417-0-45385699	0.77004	0.592593	0.927469	0.756779	0.425	na	na	hypo	na	na	na	na	na	na	na
0-45433826-0-45434132	0.896081	0.979167	0.926711	0.859028	0.309524	na	na	hypo	na	na	na	na	na	na	na
0-45438351-0-45438435	0.956944	0.713333	0.897083	0.909722	0.451515	hypo	na	na	na	na	na	na	na	na	na
0-45444073-0-45444434	0.939732	0.952381	0.84375	0.895833	0.436905	hypo	hypo	na	na	na	na	na	na	na	na
0-45454933-0-45455143	0.960417	0.649055	0.884171	0.88619	0.266667	hypo	na	hypo	hypo	na	na	na	na	na	na
0-45475259-0-45475442	0.872465	0.918981	0.886111	0.877315	0.152778	hypo	hypo	hypo	hypo	na	na	na	na	na	na
0-45476067-0-45476488	0.984127	0.972222	0.947531	0.931548	3.7e-05	hypo	hypo	hypo	hypo	na	na	na	na	na	na
0-45478472-0-45478558	0.947222	0.716667	0.834105	0.843056	0.339583	hypo	na	na	hypo	na	na	na	na	na	na
0-45481973-0-45482326	0.915741	0.958333	0.925	0.863095	0.4	hypo	na	hypo	na	na	na	na	na	na	na
0-45488472-0-45488551	0.941667	0.902083	0.99537	0.834226	0.435714	hypo	na	hypo	na	na	na	na	na	na	na
0-45493888-0-45494004	0.840278	0.944444	0.895833	0.767262	0.296875	hypo	hypo	hypo	na	na	na	na	na	na	na
0-45494471-0-45494555	0.97619	1	0.945833	0.907986	0.44	na	na	hypo	na	na	na	na	na	na	na
0-45499458-0-45499603	0.979167	0.756944	0.820291	0.720685	0.407407	hypo	na	na	na	na	na	na	na	na	na
0-45499608-0-45500089	0.961111	0.900794	0.869974	0.859524	0.433333	hypo	na	na	na	na	na	na	na	na	na
0-45532758-0-45533123	1	0.972222	0.897454	0.883333	0.233333	hypo	na	hypo	na	na	na	na	na	na	na
0-45601034-0-45601101	0.878741	0.506111	0.907573	0.947222	0.25	hypo	na	hypo	hypo	na	na	na	na	na	na
0-45601601-0-45602014	0.968254	0.9	0.990972	0.915542	0.466667	hypo	na	hypo	na	na	na	na	na	na	na
0-45603843-0-45604174	0.8125	0.881845	0.867188	0.754167	0.325	na	na	hypo	na	na	na	na	na	na	na
0-45617294-0-45617527	0.738889	0.754167	0.66746	0.541766	0.1	hypo	na	hypo	na	na	na	na	na	na	na
0-45640364-0-45640471	0.979167	0.833333	0.861719	0.92872	0.383333	hypo	na	na	na	na	na	na	na	na	na
0-45642614-0-45642710	0.982639	0.783333	0.930556	0.878571	0.408333	hypo	na	hypo	na	na	na	na	na	na	na
0-45645092-0-45645146	0.991667	0.877778	0.97037	0.72877	0.17	hypo	hypo	hypo	hypo	na	na	na	na	na	na
0-45650486-0-45650830	0.923611	0.984127	0.944444	0.942262	0.462963	na	hypo	na	na	na	na	na	na	na	na
0-45650895-0-45651180	0.955556	0.797619	17	0.876389	0.404762	hypo	na	hypo	na	na	na	na	na	na	na
0-45666082-0-45666498	0.954117	1	0.922619	0.873413	0.425	hypo	na	na	na	na	na	na	na	na	na
0-45672375-0-45672437	0.883333	0.614583	0.925	0.743452	0.416667	na	na	hypo	na	na	na	na	na	na	na
0-45682422-0-45682900	0.990741	0.774306	0.961905	0.888889	0.479167	hypo	na	na	na	na	na	na	na	na	na
0-45689280-0-45689629	0.964286	1	0.97338	0.878968	0.248333	hypo	hypo	hypo	hypo	na	na	na	na	na	na
0-45718448-0-45718765	0.923611	0.962963	0.951157	0.916336	0.428571	na	hypo	hypo	na	na	na	na	na	na	na
0-45726960-0-45727092	0.907556	0.754841	0.931614	0.986111	0.405442	hypo	na	hypo	hypo	na	na	na	na	na	na
0-45733844-0-45733928	0.898889	0.979167	0.910251	0.902778	0.388889	hypo	hypo	hypo	hypo	na	na	na	na	na	na
0-45781087-0-45781465	0.835714	0.84127	0.912963	0.95	0.194444	hypo	na	hypo	hypo	na	na	na	na	na	na
0-45797340-0-45797791	0.706667	0.561111	0.877679	0.695833	0.166667	hypo	na	hypo	na	na	na	na	na	na	na
0-45800314-0-45800435	0.97619	0.947024	0.964451	0.914583	0.426667	hypo	na	hypo	na	na	na	na	na	na	na
0-45803497-0-45803973	0.983681	1	0.88244	0.879431	0.444444	hypo	hypo	na	na	na	na	na	na	na	na
0-45805506-0-45805628	0.917758	0.988095	0.896869	0.86875	0.410714	hypo	hypo	na	na	na	na	na	na	na	na
0-45812450-0-45812526	1	1	0.991898	0.909306	0.103175	hypo	hypo	hypo	hypo	na	na	na	na	na	na
0-45818871-0-45819036	0.9375	1	0.833333	0.751852	0.488258	na	hypo	na	na	na	na	na	na	na	na
0-45834793-0-45835145	0.9625	0.909722	0.954365	0.761541	0.45202	hypo	na	hypo	na	na	na	na	na	na	na
0-45835374-0-45835500	0.917659	1	0.922222	0.888194	0.186667	hypo	hypo	hypo	hypo	na	na	na	na	na	na
0-45866435-0-45866845	0.871801	1	17	0.917014	0.4	na	hypo	hypo	hypo	na	na	na	na	na	na
0-45869309-0-45869503	0.714236	0.604167	0.684931	0.87381	0.302143	na	na	na	hypo	na	na	na	na	na	na
0-45869504-0-45869711	0.755622	0.92	0.828064	0.882937	0.324206	na	hypo	hypo	hypo	na	na	na	na	na	na
0-45877045-0-45877153	0.97619	0.8	0.950827	0.910094	0.44	hypo	na	hypo	na	na	na	na	na	na	na
0-45878261-0-45878346	0.875	0.66	0.777778	0.797222	0.266667	hypo	na	hypo	na	na	na	na	na	na	na
0-45883361-0-45883416	0.966667	0.840278	0.895999	0.807024	0.46	hypo	na	na	na	na	na	na	na	na	na
0-45936349-0-45936489	0.986111	0.817411	0.939583	0.884167	0.401667	hypo	na	hypo	na	na	na	na	na	na	na
0-45942960-0-45943289	1	0.875	0.958333	0.840079	0.309167	hypo	na	hypo	hypo	na	na	na	na	na	na
0-45946126-0-45946452	1	1	0.861667	0.726852	0.409259	hypo	na	na	na	na	na	na	na	na	na
0-45946453-0-45946652	1	0.984375	0.90875	0.866667	0.421875	hypo	hypo	na	na	na	na	na	na	na	na
0-45955302-0-45955498	0.954337	0.868056	0.976771	0.974802	0.297619	hypo	hypo	hypo	hypo	na	na	na	na	na	na
0-45964337-0-45964487	1	0.95	0.923611	0.882937	0.486667	hypo	na	na	na	na	na	na	na	na	na
0-46018416-0-46018597	0.963294	0.933333	0.910648	0.746776	0.454056	hypo	na	na	na	na	na	na	na	na	na
0-46020446-0-46020555	0.908929	0.754048	0.923942	0.91	0.4	na	na	hypo	na	na	na	na	na	na	na
0-46081871-0-46081944	0.929167	0.96875	0.983333	0.402778	0.81	na	na	na	na	na	na	hypo	na	na	na
0-46097093-0-46097373	0.885417	0.97123	0.984167	0.444444	0.76	na	na	na	na	na	na	hypo	na	na	na
0-46097629-0-46097935	0.966667	0.853968	0.926389	0.285714	0.639116	na	na	na	na	na	na	hypo	na	na	na
0-46114656-0-46114976	0.93	0.977679	0.966667	0.333333	0.771391	na	na	na	na	na	na	hypo	na	na	na
0-46140215-0-46140476	0.850694	0.916865	0.8125	0.255556	0.583686	na	na	na	na	hypo	hypo	hypo	na	na	na
0-46221958-0-46222246	0.900333	0.867361	0.899074	0.275	0.814583	na	na	na	na	na	hypo	hypo	na	na	na
0-46282518-0-46282998	0.985714	0.968056	0.928661	0.291667	0.72381	na	na	na	na	na	na	hypo	na	na	na
0-46293641-0-46293866	0.830833	1	0.962083	0.42	0.824444	na	na	na	na	na	hypo	hypo	na	na	na
0-46465694-0-46465832	0.291667	0.804663	0.8875	0.930208	0.685913	na	na	na	na	hyper	na	na	hypo	hypo	na
0-46465846-0-46465976	0.366667	0.924206	0.925	0.874008	0.841667	na	na	na	na	hyper	na	na	hypo	hypo	na
0-46469486-0-46469709	0.402222	0.985714	0.983333	0.714881	0.55216	na	na	na	na	na	na	na	hypo	hypo	na
0-46580076-0-46580201	1	0.983333	0.94375	0.5	0.674405	na	na	na	na	hypo	na	na	na	na	na
0-46581385-0-46581448	0.938889	0.95	0.890365	0.434524	0.832812	na	na	na	na	hypo	hypo	na	na	na	na
0-46681910-0-46682001	0.982648	0.716288	0.937986	0.195833	0.871933	na	na	na	na	hypo	na	hypo	na	na	na
0-46682025-0-46682053	0.96272	0.813935	0.931778	0.197727	0.847917	na	na	na	na	na	na	hypo	na	na	na
0-46682100-0-46682203	0.941319	0.929385	0.883472	0.173254	0.787812	na	na	na	na	hypo	hypo	hypo	na	na	na
0-46781623-0-46781685	0.805605	0.984375	0.925923	0.475	0.686565	na	na	na	na	na	hypo	na	na	na	na
0-46804298-0-46804383	0.545833	0.833333	0.922396	0.386905	0.730729	na	na	na	na	na	na	hypo	na	na	na
0-46822000-0-46822145	0.875	0.722222	0.961905	0.4375	0.768651	na	na	na	na	na	na	hypo	na	na	na
0-46834208-0-46834416	0.75	0.855556	0.949464	0.38	0.900556	na	na	na	na	na	na	hypo	na	na	na
0-46857628-0-46857771	0.899802	0.871429	0.978704	0.433333	0.444568	na	na	hypo	na	na	na	hypo	na	na	na
0-46938338-0-46938557	0.718333	0.973214	0.934896	0.655556	0.41164	na	hypo	hypo	na	na	na	na	na	na	na
0-46938558-0-46938754	0.991667	0.861111	0.778571	0.541667	0.466667	hypo	na	na	na	na	na	na	na	na	na
0-47150658-0-47150885	1	1	0.953423	0.458333	0.791667	na	na	na	na	hypo	hypo	na	na	na	na
0-47338304-0-47338508	0.472222	0.75	0.931812	0.38125	0.491667	na	na	na	na	na	na	hypo	na	na	na
0-47348832-0-47348966	0.976852	0.948148	0.971429	0.952679	0.395833	hypo	hypo	hypo	na	na	na	na	na	na	na
0-47450325-0-47450603	0.953869	0.916667	0.946429	0.745536	0.329167	na	hypo	hypo	na	na	na	na	na	na	na
0-47528147-0-47528387	0.2	0.021111	0.471429	0.764699	0.4725	na	na	na	na	na	hyper	na	na	na	na
0-47528412-0-47528441	0.2	0.008333	0.399074	0.758333	0.5625	na	na	na	na	na	hyper	na	na	na	na
0-47528521-0-47528550	0.315972	0.022222	0.4375	0.778333	0.471429	na	na	na	na	na	hyper	na	na	na	na
0-47648039-0-47648142	0.952083	0.966667	0.947024	0.166667	0.618056	na	na	na	na	hypo	hypo	hypo	na	na	na
0-47702919-0-47702977	1	0.984375	0.857143	0.78125	0.216667	na	hypo	hypo	na	na	na	na	na	na	na
0-47835416-0-47835531	0.896743	0.833095	0.824185	0.238889	0.475694	na	na	na	na	hypo	na	hypo	na	na	na
0-47884372-0-47884775	0.892593	0.955556	0.925926	0.4	0.634722	na	na	na	na	na	hypo	hypo	na	na	na
0-47896522-0-47896632	0.766667	0.904266	0.958796	0.446667	0.708333	na	na	na	na	na	na	hypo	na	na	na
0-47897189-0-47897239	0.979167	0.973958	0.989583	0.5	0.4875	na	na	hypo	na	na	na	na	na	na	na
0-47903957-0-47904170	1	0.970833	0.930886	0.6	0.433333	hypo	hypo	na	na	na	na	na	na	na	na
0-47927571-0-47927799	1	1	0.970833	0.44246	0.516667	na	na	na	na	hypo	hypo	hypo	na	na	na
0-47930472-0-47930669	0.836806	0.930903	0.959524	0.443056	0.846599	na	na	na	na	na	na	hypo	na	na	na
0-47933176-0-47933365	0.979167	0.961905	0.96	0.404762	0.574242	na	na	na	na	hypo	hypo	hypo	na	na	na
0-47941097-0-47941492	0.994444	0.911706	0.881488	0.425397	0.502273	na	na	na	na	hypo	na	na	na	na	na
0-47945950-0-47946126	0.969444	0.989583	0.985714	0.436508	0.659965	na	na	na	na	hypo	hypo	hypo	na	na	na
0-48090910-0-48090949	0.869167	0.888889	0.894583	0.494444	0.360214	hypo	hypo	hypo	na	na	na	na	na	na	na
0-48106517-0-48106895	0.983333	0.959524	0.96619	0.573776	0.48	hypo	na	na	na	na	na	na	na	na	na
0-48107509-0-48107767	0.901042	0.983333	0.940952	0.335185	0.739116	na	na	na	na	hypo	hypo	hypo	na	na	na
0-48114387-0-48114608	0.848413	0.961806	0.969167	0.423611	0.666758	na	na	na	na	na	hypo	hypo	na	na	na
0-48116805-0-48116845	0.949074	0.980159	0.938194	0.478571	0.655556	na	na	na	na	na	hypo	na	na	na	na
0-48124703-0-48124804	0.989583	0.975	0.927083	0.481207	0.673333	na	na	na	na	hypo	na	na	na	na	na
0-48125005-0-48125156	0.928373	0.975	0.940179	0.468519	0.530208	na	na	na	na	na	hypo	na	na	na	na
0-48125979-0-48126166	0.969444	0.982639	0.908598	0.635913	0.462738	hypo	hypo	na	na	na	na	na	na	na	na
0-48138262-0-48138359	0.811516	0.939236	0.939077	0.694444	0.39932	na	hypo	hypo	na	na	na	na	na	na	na
0-48138765-0-48138895	0.962302	0.96875	0.984375	0.380556	0.6875	na	na	na	na	hypo	hypo	hypo	na	na	na
0-48177022-0-48177456	0.988095	0.917989	0.921429	0.478075	0.693452	na	na	na	na	hypo	na	na	na	na	na
0-48191008-0-48191307	4e-06	0.104167	1.8e-05	0.642857	0.198958	na	na	na	na	hyper	na	hyper	na	na	na
0-48191996-0-48192040	0.98125	1	0.972222	0.506667	0.492593	na	hypo	na	na	na	na	na	na	na	na
0-48192299-0-48192687	0.631614	0.606481	0.855556	0.47619	0.13	hypo	na	hypo	na	na	na	na	na	na	na
0-48192696-0-48192838	0.054167	0.196759	0.628056	0.71627	0.303061	na	na	na	na	hyper	na	na	na	na	na
0-48192881-0-48193199	0.025	0.138889	0.644881	0.649603	0.355782	na	na	na	na	hyper	na	na	na	na	na
0-48193517-0-48193723	4e-06	1e-05	0.020833	0.586667	0.3075	na	na	na	na	na	na	hyper	na	na	na
0-48195875-0-48196293	4e-06	1e-05	0.010417	0.666667	0.420833	na	na	na	na	na	na	hyper	na	na	na
0-48196329-0-48196345	4e-06	9e-06	1.8e-05	0.630208	0.4	na	na	na	na	na	na	hyper	na	na	na
0-48196358-0-48196499	4e-06	1e-05	0.01625	0.678571	0.309524	na	na	na	na	na	na	hyper	na	na	na
0-48196505-0-48196543	0.03125	9e-06	1.9e-05	0.571429	0.266667	na	na	na	na	na	na	hyper	na	na	na
0-48203300-0-48203516	0.933631	1	0.9	0.308333	0.493333	na	na	na	na	na	hypo	na	na	na	na
0-48204225-0-48204384	1	0.979167	0.93994	0.490278	0.684524	na	na	na	na	hypo	na	na	na	na	na
0-48205589-0-48205861	0.962302	0.979167	0.918135	0.180952	0.426042	hypo	hypo	na	na	hypo	hypo	hypo	na	na	na
0-48209716-0-48209851	0.979167	0.924603	0.924464	0.286458	0.548958	na	na	na	na	hypo	na	hypo	na	na	na
0-48209852-0-48210176	0.930556	0.992063	0.960417	0.428902	0.65558	na	na	na	na	na	na	hypo	na	na	na
0-48214035-0-48214215	0.05	1e-05	0.043651	0.50878	0.18	na	na	na	na	na	hyper	na	na	na	na
0-48224318-0-48224748	4e-06	1e-05	0.015432	0.772222	0.071429	na	na	na	hypo	hyper	hyper	hyper	na	na	na
0-48228583-0-48228934	0.856481	0.786806	0.873679	0.934524	0.342262	na	na	hypo	na	na	na	na	na	na	na
0-48295644-0-48295866	0.708333	0.075	0.679087	0.176587	0.166667	na	na	hypo	na	na	na	na	na	na	na
0-48295867-0-48296200	0.733333	0.46875	0.929762	0.111806	0.27619	na	na	hypo	na	na	na	hypo	na	na	na
0-48296201-0-48296406	0.80625	0.656746	0.781481	0.022222	0.601667	na	na	na	na	hypo	na	hypo	na	na	na
0-48296407-0-48296503	0.8	0.645833	0.838889	0.012897	0.683333	na	na	na	na	hypo	na	hypo	na	na	na
0-48296596-0-48296687	0.777778	0.645833	0.870833	4.7e-05	0.465714	na	na	na	na	hypo	na	hypo	na	na	na
0-48296868-0-48297126	0.672024	0.640278	0.911667	0.020833	0.328571	na	na	hypo	na	hypo	na	hypo	na	na	na
0-48344539-0-48344680	0.941468	0.993056	0.981845	0.444444	0.708333	na	na	na	na	na	hypo	hypo	na	na	na
0-48352002-0-48352108	0.861111	1	0.990741	0.975	0.430556	na	hypo	hypo	na	na	na	na	na	na	na
0-48387837-0-48388215	0.953175	0.952381	0.895833	0.890972	0.450833	hypo	hypo	na	na	na	na	na	na	na	na
0-48397227-0-48397351	0.929977	0.956944	0.920833	0.825	0.416667	hypo	hypo	hypo	na	na	na	na	na	na	na
0-48432316-0-48432802	0.871329	1	0.849028	0.85	0.483333	na	hypo	na	na	na	na	na	na	na	na
0-48475562-0-48476051	0.953935	0.951389	0.916667	0.872024	0.392143	hypo	hypo	hypo	na	na	na	na	na	na	na
0-48520504-0-48520636	0.9375	0.994048	0.973148	0.912103	0.334722	hypo	hypo	hypo	na	na	na	na	na	na	na
0-48531768-0-48532147	0.828869	0.848214	0.832143	0.879861	0.230952	hypo	hypo	hypo	hypo	na	na	na	na	na	na
0-48557171-0-48557314	0.989583	0.977431	0.959167	0.847222	0.447619	hypo	hypo	hypo	na	na	na	na	na	na	na
0-48769136-0-48769297	0.988095	0.884259	0.971429	0.458333	0.638889	na	na	na	na	hypo	na	hypo	na	na	na
0-48972324-0-48972426	0.958333	0.879167	0.848942	0.586667	0.40625	hypo	na	na	na	na	na	na	na	na	na
0-48973921-0-48974255	0.971429	0.458333	0.633095	0.593056	0.253247	hypo	na	na	na	na	na	na	hyper	na	na
0-48974732-0-48974839	0.966667	0.869444	0.958333	0.983333	0.447222	na	na	hypo	na	na	na	na	na	na	na
0-48984776-0-48985019	0.675595	0.9375	0.93119	0.631746	0.291667	na	hypo	hypo	na	na	na	na	na	na	na
0-48988899-0-48989075	1	0.972222	0.952083	0.701667	0.476042	hypo	na	na	na	na	na	na	na	na	na
0-49004964-0-49005329	0.85	0.586905	0.778095	0.797619	0.258929	hypo	na	hypo	na	na	na	na	na	na	na
0-49078415-0-49078693	0.888194	0.789683	0.972917	0.942708	0.464827	na	na	hypo	na	na	na	na	na	na	na
0-49081189-0-49081298	0.991667	0.837798	17	0.715774	0.46875	hypo	na	hypo	na	na	na	na	na	na	na
0-49086246-0-49086574	0.941905	0.357143	0.344972	0.195635	0.213187	hypo	na	na	na	hypo	na	na	hyper	hyper	na
0-49086575-0-49086920	0.704365	0.244444	0.312262	0.148413	0.085204	hypo	na	na	na	na	na	na	na	na	na
0-49090930-0-49091112	0.918403	0.775463	0.941964	0.86	0.318254	hypo	na	hypo	hypo	na	na	na	na	na	na
0-49091825-0-49092262	0.988889	1	0.9375	0.736667	0.441667	hypo	hypo	na	na	na	na	na	na	na	na
0-49152738-0-49153038	0.979167	1	0.890741	0.855556	0.5	na	hypo	na	na	na	na	na	na	na	na
0-49159988-0-49160276	0.679524	0.798611	0.822321	0.607639	0.107143	hypo	hypo	hypo	na	na	na	na	na	na	na
0-49160290-0-49160407	0.979167	0.875	0.927232	0.770635	0.46375	hypo	na	na	na	na	na	na	na	na	na
0-49208169-0-49208254	0.885893	0.90625	0.96436	0.982143	0.445238	na	na	hypo	na	na	na	na	na	na	na
0-49216187-0-49216282	0.847106	0.832242	0.878571	0.528429	0.336905	hypo	na	hypo	na	na	na	na	na	na	na
0-49243065-0-49243173	0.808393	0.704167	0.772024	0.947917	0.40131	na	na	na	hypo	na	na	na	na	na	na
0-49289414-0-49289731	0.955556	0.875	0.817857	0.903125	0.426488	hypo	na	na	na	na	na	na	na	na	na
0-49329694-0-49329955	0.689881	0.819444	0.947917	0.727381	0.436905	na	na	hypo	na	na	na	na	na	na	na
0-49349124-0-49349597	1	0.883333	0.936548	0.333333	0.678571	na	na	na	na	hypo	na	hypo	na	na	na
0-49349598-0-49349729	0.952778	0.833333	0.953704	0.105556	0.525893	na	na	na	na	hypo	na	hypo	na	na	na
0-49394993-0-49395047	0.871825	0.934722	0.849306	0.609375	0.34596	na	hypo	hypo	na	na	na	na	na	na	na
0-49400312-0-49400434	0.923611	0.6	0.1	0.693333	0.707738	na	na	hyper	na	na	na	na	na	hyper	na
0-49400435-0-49400513	0.960317	0.6	0.0875	0.753472	0.72125	na	na	hyper	na	na	na	hyper	na	hyper	na
0-49400514-0-49400538	0.666766	0.345833	0.043981	0.411111	0.659848	na	na	hyper	na	na	na	na	na	hyper	na
0-49400539-0-49400586	0.903274	0.71875	0.069444	0.586806	0.767424	na	na	hyper	na	na	na	hyper	na	hyper	na
0-49400587-0-49400622	0.904861	0.515	0.076389	0.716667	0.748485	na	na	hyper	na	na	na	hyper	na	hyper	na
0-49400623-0-49400658	0.852639	0.525	0.078125	0.591667	0.694583	na	na	hyper	na	na	na	hyper	na	hyper	na
0-49400659-0-49400701	0.967014	0.486111	0.10119	0.732222	0.663636	na	na	hyper	na	na	na	hyper	na	hyper	na
0-49400702-0-49400791	0.902381	0.493056	0.125	0.711574	0.705303	na	na	hyper	na	na	na	na	na	hyper	na
0-49400792-0-49400825	0.993056	0.486111	0.133333	0.697143	0.71375	na	na	hyper	na	na	na	na	na	hyper	na
0-49400826-0-49400881	1	0.456944	0.129167	0.67875	0.67225	na	na	hyper	na	na	na	na	na	hyper	na
0-49402629-0-49402707	0.413194	0.5375	0.915417	0.375198	0.710595	na	na	na	na	na	na	hypo	na	hypo	na
0-49426887-0-49427385	0.97	0.8	0.966931	0.427778	0.574339	na	na	na	na	hypo	na	hypo	na	na	na
0-49427386-0-49427593	0.927976	0.8	0.959722	4.7e-05	0.456944	na	na	hypo	na	hypo	na	hypo	na	na	na
0-49485500-0-49485688	1	0.833333	18	0.783333	0.452381	hypo	na	hypo	na	na	na	na	na	na	na
0-49532946-0-49533035	0.833333	0.95	0.923611	0.711706	0.3625	na	na	hypo	na	na	na	na	na	na	na
0-49560730-0-49560827	0.833333	1	0.786111	0.750047	0.416667	na	hypo	na	na	na	na	na	na	na	na
0-49560828-0-49561016	0.992	1	0.9	0.786111	0.492593	na	hypo	na	na	na	na	na	na	na	na
0-49832962-0-49832992	0.916667	0.965	0.97375	0.790278	0.447222	na	na	hypo	na	na	na	na	na	na	na
0-49969439-0-49969556	1	0.97619	0.915344	0.972222	0.103175	hypo	hypo	hypo	hypo	na	na	na	na	na	na
0-49969590-0-49969690	0.966667	0.989583	0.991667	0.922024	0.212121	hypo	hypo	hypo	hypo	na	na	na	na	na	na
0-49969712-0-49969895	0.925	0.895833	0.981597	0.889286	0.222222	hypo	hypo	hypo	na	na	na	na	na	na	na
0-50191978-0-50192168	0.868056	0.966667	0.981481	0.910714	0.472222	na	na	hypo	na	na	na	na	na	na	na
0-50228351-0-50228424	0.952381	1	0.975	0.954514	0.483333	na	hypo	na	na	na	na	na	na	na	na
0-50237628-0-50237825	0.979167	0.840278	0.878571	0.819048	0.37	hypo	na	hypo	na	na	na	na	na	na	na
0-50297393-0-50297665	0.909028	1	0.908125	0.887153	0.345833	hypo	hypo	hypo	na	na	na	na	na	na	na
0-50299241-0-50299425	1	0.944444	0.880952	0.75	0.497619	hypo	na	na	na	na	na	na	na	na	na
0-50451615-0-50452101	0.434722	0.717708	0.674688	0.055556	0.229167	na	na	na	na	na	hypo	hypo	na	na	na
0-50459840-0-50459905	0.75	0.91	0.925298	0.627778	0.350952	na	hypo	hypo	na	na	na	na	na	na	na
0-50510605-0-50510685	0.891667	0.979167	0.870833	0.364583	0.238889	hypo	hypo	hypo	na	na	na	hypo	na	na	na
0-50512367-0-50512434	0.791667	0.9125	0.911042	0.500045	0.4	na	hypo	hypo	na	na	na	na	na	na	na
0-50515929-0-50516108	0.878333	0.965	0.909722	0.391667	0.630208	na	na	na	na	na	hypo	hypo	na	na	na
0-50539055-0-50539199	0.904762	0.896825	0.969907	0.111111	0.687925	na	na	na	na	na	hypo	hypo	na	na	na
0-50545961-0-50546137	0.666667	0.909722	0.884954	0.463294	0.374628	na	hypo	hypo	na	na	na	na	na	na	na
0-50552582-0-50552683	0.829365	0.859147	0.979167	0.406667	0.555556	na	na	na	na	na	na	hypo	na	na	na
0-50569104-0-50569228	0.645833	0.98125	0.988426	0.483333	0.464815	na	hypo	hypo	na	na	na	hypo	na	na	na
0-50569748-0-50569847	0.916667	0.9875	0.896667	0.491071	0.435204	na	hypo	na	na	na	na	na	na	na	na
0-50574447-0-50574512	0.84375	0.983333	0.935789	0.388889	0.6	na	na	na	na	na	na	hypo	na	na	na
0-50578109-0-50578194	0.944444	0.875	0.903125	0.487143	0.321429	hypo	hypo	hypo	na	na	na	na	na	na	na
0-50578195-0-50578242	0.875	0.888889	0.898148	0.58	0.327083	na	hypo	hypo	na	na	na	na	na	na	na
0-50585120-0-50585347	0.888889	0.944444	0.856071	0.508333	0.365972	hypo	hypo	na	na	na	na	na	na	na	na
0-50585529-0-50585658	0.649405	0.947143	0.947817	0.57	0.3875	na	hypo	hypo	na	na	na	na	na	na	na
0-50601772-0-50602041	0.513889	0.944444	0.923333	0.291667	0.32619	na	hypo	hypo	na	na	hypo	hypo	na	na	na
0-50609627-0-50609997	0.869444	0.972143	0.923876	0.621991	0.456944	na	hypo	na	na	na	na	na	na	na	na
0-50615473-0-50615643	0.845833	0.983631	0.901587	0.333333	0.866667	na	na	na	na	na	hypo	hypo	na	na	na
0-50615809-0-50616086	0.662037	0.802083	0.947917	0.166667	0.309722	na	na	hypo	na	na	na	hypo	na	na	na
0-50616596-0-50616805	0.716667	0.916468	0.9	0.333333	0.685714	na	na	na	na	na	na	hypo	na	na	na
0-50617677-0-50617854	0.75	0.875	0.869722	4.7e-05	0.208333	na	hypo	hypo	na	na	hypo	hypo	na	na	na
0-50619274-0-50619406	0.541667	0.714762	0.911458	0.19	0.3	na	na	hypo	na	na	na	hypo	na	na	na
0-50620217-0-50620490	0.712963	0.856151	0.98125	0.333333	0.166667	na	hypo	hypo	na	na	na	hypo	na	na	na
0-50651004-0-50651166	0.98125	0.96994	0.95369	0.366667	0.681429	na	na	na	na	na	hypo	hypo	na	na	na
0-50652108-0-50652180	1	0.979167	0.957176	0.166667	0.657619	na	na	na	na	na	hypo	hypo	na	na	na
0-50660177-0-50660392	0.57619	0.888889	0.906905	0.34375	0.316667	na	hypo	hypo	na	na	na	hypo	na	na	na
0-50726635-0-50727044	0.906019	0.947173	0.853095	0.851852	0.390306	hypo	hypo	na	na	na	na	na	na	na	na
0-50855751-0-50856023	0.667824	0.947338	0.766637	0.562381	0.406382	na	hypo	na	na	na	na	na	na	na	na
0-50857045-0-50857214	0.466667	0.171429	0.386111	0.626587	0.776515	na	hyper	na	na	na	na	na	na	na	na
0-50857454-0-50857522	0.4	0.159722	0.33125	0.678571	0.726852	na	hyper	na	na	na	na	na	na	na	na
0-50931258-0-50931476	0.979167	0.75	0.788333	0.950347	0.440049	hypo	na	na	hypo	na	na	na	na	na	na
0-51240203-0-51240518	0.666667	1	0.933333	0.458333	0.694444	na	na	na	na	na	hypo	na	na	na	na
0-51320419-0-51320526	0.9875	0.858333	0.859524	0.782986	0.458333	hypo	na	na	na	na	na	na	na	na	na
0-51351489-0-51351715	0.8475	1	0.93254	0.611111	0.454762	na	hypo	na	na	na	na	na	na	na	na
0-51353846-0-51354191	1	0.794444	0.909583	0.744544	0.486364	hypo	na	na	na	na	na	na	na	na	na
0-51363559-0-51363829	0.930556	0.817262	0.967593	0.844444	0.436667	na	na	hypo	na	na	na	na	na	na	na
0-51365012-0-51365218	0.24537	0.503472	0.12	0.255556	0.652083	na	na	hyper	na	na	na	na	na	na	na
0-51401931-0-51402134	0.981481	0.933333	0.9375	0.596875	0.414286	hypo	hypo	hypo	na	na	na	na	na	na	na
0-51444296-0-51444394	0.958333	0.96412	0.986111	0.904444	0.45	na	na	hypo	na	na	na	na	na	na	na
0-51444416-0-51444635	0.868452	0.912302	0.955208	0.78621	0.444444	na	na	hypo	na	na	na	na	na	na	na
0-51446488-0-51446765	0.991667	0.944444	0.962081	0.7	0.458333	hypo	na	hypo	na	na	na	na	na	na	na
0-51577546-0-51577882	0.883333	0.989583	0.975	0.863194	0.472222	na	hypo	hypo	na	na	na	na	na	na	na
0-51589273-0-51589573	0.75	0.958333	0.777778	0.694444	0.454167	na	hypo	na	na	na	na	na	na	na	na
0-51597731-0-51598011	0.811111	0.974206	0.784524	0.756515	0.471667	na	hypo	na	na	na	na	na	na	na	na
0-51601919-0-51601968	0.96875	0.960417	0.980208	0.97619	0.425595	hypo	hypo	hypo	hypo	na	na	na	na	na	na
0-51682051-0-51682118	0.945602	0.979167	0.975	0.833333	0.45	na	hypo	hypo	na	na	na	na	na	na	na
0-51737342-0-51737442	0.970833	1	0.984375	0.7625	0.478571	na	hypo	hypo	na	na	na	na	na	na	na
0-51756427-0-51756643	0.616667	0.083333	0.740625	0.77	0.35	na	na	na	na	na	hyper	na	na	na	na
0-51868903-0-51868961	1	1	0.931481	0.763333	0.493452	hypo	hypo	na	na	na	na	na	na	na	na
0-51875591-0-51875834	1	0.916667	0.9	0.444444	0.589394	na	na	na	na	hypo	na	na	na	na	na
0-51907117-0-51907365	0.921687	0.942245	0.867014	0.940903	0.399722	hypo	hypo	na	hypo	na	na	na	na	na	na
0-52061987-0-52062059	1	0.69213	0.937963	0.379048	0.451852	na	na	na	na	na	na	hypo	na	na	na
0-52091980-0-52092098	0.93	1	0.964286	0.491667	0.802041	na	na	na	na	na	hypo	na	na	na	na
0-52093356-0-52093427	0.877778	0.916667	0.960417	0.456944	0.753571	na	na	na	na	na	na	hypo	na	na	na
0-52265339-0-52265450	0.241667	0.333333	0.909722	0.016667	0.691667	na	na	na	na	na	na	hypo	na	hypo	na
0-52265451-0-52265525	0.402778	0.479167	18	4.7e-05	0.805556	na	na	na	hyper	na	na	hypo	na	na	na
0-52265526-0-52265617	0.469742	0.5	0.9625	4.7e-05	0.744709	na	na	na	hyper	na	na	hypo	na	na	na
0-52265618-0-52265677	0.452381	0.6	0.943333	4.7e-05	0.785417	na	na	na	hyper	na	na	hypo	na	na	na
0-52265678-0-52266005	0.474868	0.481481	0.955655	4.7e-05	0.730595	na	na	na	hyper	na	na	hypo	na	na	na
0-52266006-0-52266448	0.548611	0.553241	0.92672	4.7e-05	0.744929	na	na	na	hyper	na	na	hypo	na	na	na
[truncated: 108,070 more rows]

## Sheet: Table S4
Table S4. Verification of randomly chosen DMRs by qPCR.
DMRs-Chr	DMRs-Str	DMRs-End	DMRs-type	Relative methylation (Crisp-Wild)*	Confirmed?
1	51832267	51832478	Hyper	2.33	Yes
1	13765901	13766233	Hyper	6.37	Yes
2	191956895	191957038	Hyper	5.22	Yes
2	207777692	207777869	Hyper	4.12	Yes
3	17829058	17829347	Hyper	5.33	Yes
3	231050477	231050571	Hyper	4.67	Yes
4	175096460	175096556	Hyper	10.12	Yes
4	16923128	16923202	Hyper	2.78	Yes
5	147713663	147713679	Hyper	8.32	Yes
5	16091896	16092193	Hyper	3.46	Yes
6	175045131	175045203	Hyper	6.25	Yes
6	14862727	14862799	Hyper	3.46	Yes
7	22767252	22767427	Hyper	5.77	Yes
7	3252102	3252287	Hyper	8.33	Yes
8	248256178	248256212	Hyper	2.46	Yes
8	18965482	18965971	Hyper	10.77	Yes
9	161153810	161154083	Hyper	3.56	Yes
9	14206517	14206585	Hyper	7.35	Yes
1	14817130	14817228	Hypo	-1.35	Yes
1	24628197	24628455	Hypo	-3.48	Yes
2	213500233	213500350	Hypo	-2.25	Yes
2	49397796	49397873	Hypo	-3.67	Yes
3	15482920	15483043	Hypo	0.68	No
3	189287837	189287879	Hypo	-4.32	Yes
4	210995643	210995727	Hypo	-6.32	Yes
4	21738072	21738147	Hypo	-2.35	Yes
5	20497413	20497588	Hypo	-1.56	Yes
5	230063130	230063236	Hypo	-1.78	Yes
6	29943974	29944008	Hypo	-3.44	Yes
6	8861418	8861777	Hypo	-2.78	Yes
7	77425843	77425917	Hypo	-4.56	Yes
7	101947521	101947976	Hypo	-3.89	Yes
8	124649904	124650006	Hypo	0.47	No
8	12340364	12340533	Hypo	-3.83	Yes
9	13546532	13546620	Hypo	-4.59	Yes
9	194873202	194873373	Hypo	-1.77	Yes
* The relative methylation is calculated as the (Crisp digested Ct-Crisp mock Ct) - (Wild digested Ct-Wild mock Ct), Values above zero (> 0) reflect higher methylation in crisp lettuce (Crisp) while values below zero (< 0) reflect higher methylation levels in wild lettuce (Wild).

## Sheet: Table S5
Table S5. Genes related to the high-fidelity leafy-specific DMRs.
Gene_Name	Gene_Chr	Gene_Str	Gene_End	Gene_Strand	DMRs_Chr	DMRs_Str	DMRs_End	DMRs_Class
Lsat_1_v5_gn_1_29681.v5	1	38033367	Gene_name	-	1	38033464	38033586	Hyper
Lsat_1_v5_gn_1_8881.v5	1	8661951	8664602	-	1	8661017	8661292	Hyper
Lsat_1_v5_gn_1_97840.v5	1	130778204	130780684	+	1	130782261	130782578	Hyper
Lsat_1_v5_gn_1_97861.v5	1	130782864	130791282	-	1	130782261	130782578	Hyper
Lsat_1_v5_gn_2_101101.v5	2	179128592	179131310	-	2	179127301	179127494	Hyper
Lsat_1_v5_gn_3_108800.v5	3	181530072	181530840	+	3	181532119	181532165	Hyper
Lsat_1_v5_gn_3_108821.v5	3	181532229	181535287	-	3	181532119	181532165	Hyper
Lsat_1_v5_gn_3_113960.v5	3	188914499	188914726	-	3	188914642	188914791	Hyper
Lsat_1_v5_gn_3_119381.v5	3	200769891	200771381	-	3	200768658	200768987	Hyper
Lsat_1_v5_gn_3_121841.v5	3	204215587	204216120	-	3	204215253	204215399	Hyper
Lsat_1_v5_gn_3_121881.v5	3	204217297	204219435	-	3	204215253	204215399	Hyper
Lsat_1_v5_gn_3_6000.v5	3	8026734	8027266	-	3	8027105	8027147	Hyper
Lsat_1_v5_gn_4_100340.v5	4	169202114	169204174	-	4	169201848	169202063	Hyper
Lsat_1_v5_gn_4_141580.v5	4	275911344	275915545	-	4	275909731	275909788	Hyper
Lsat_1_v5_gn_4_159481.v5	4	317911317	317915219	+	4	317911069	317911301	Hyper
Lsat_1_v5_gn_4_164800.v5	4	333845853	333847620	-	4	333844354	333844587	Hyper
Lsat_1_v5_gn_4_75221.v5	4	119402832	119409791	+	4	119400950	119401240	Hyper
Lsat_1_v5_gn_5_152320.v5	5	286264445	286266048	-	5	286263169	286263316	Hyper
Lsat_1_v5_gn_5_185981.v5	5	332856306	332865078	-	5	332856854	332856916	Hyper
Lsat_1_v5_gn_5_1860.v5	5	3828993	3832258	+	5	3834229	3834283	Hyper
Lsat_1_v5_gn_5_34661.v5	5	73303441	73304970	-	5	73303598	73303976	Hyper
Lsat_1_v5_gn_5_38361.v5	5	84829153	84829347	-	5	84829158	84829273	Hyper
Lsat_1_v5_gn_5_39020.v5	5	84831035	84833219	-	5	84829158	84829273	Hyper
Lsat_1_v5_gn_5_39200.v5	5	83839360	83842702	+	5	83843039	83843285	Hyper
Lsat_1_v5_gn_5_4600.v5	5	8650349	8652375	-	5	8649449	8649837	Hyper
Lsat_1_v5_gn_5_6401.v5	5	14265117	14268010	-	5	14268077	14268398	Hyper
Lsat_1_v5_gn_6_112060.v5	6	183453747	183455310	-	6	183455502	183455983	Hyper
Lsat_1_v5_gn_6_112081.v5	6	183451063	183453572	+	6	183455502	183455983	Hyper
Lsat_1_v5_gn_6_53120.v5	6	75738740	75738964	+	6	75740589	75740763	Hyper
Lsat_1_v5_gn_6_67601.v5	6	102435621	102439212	+	6	102434750	102434900	Hyper
Lsat_1_v5_gn_6_67620.v5	6	102432497	102433841	-	6	102434750	102434900	Hyper
Lsat_1_v5_gn_6_74260.v5	6	124760249	124761610	-	6	124761338	124761451	Hyper
Lsat_1_v5_gn_6_88600.v5	6	147730953	147731760	+	6	147731847	147732124	Hyper
Lsat_1_v5_gn_6_88621.v5	6	147733224	147734811	-	6	147731847	147732124	Hyper
Lsat_1_v5_gn_7_10781.v5	7	13626230	13635065	-	7	13627518	13627608	Hyper
Lsat_1_v5_gn_7_16741.v5	7	21854565	21856929	+	7	21852930	21853098	Hyper
Lsat_1_v5_gn_7_45701.v5	7	59672573	59672737	+	7	59672722	59672874	Hyper
Lsat_1_v5_gn_7_51121.v5	7	71047311	71049047	+	7	71045878	71046222	Hyper
Lsat_1_v5_gn_7_65980.v5	7	101269703	101273892	+	7	101273589	101273767	Hyper
Lsat_1_v5_gn_7_69261.v5	7	108550954	108562040	+	7	108562088	108562236	Hyper
Lsat_1_v5_gn_7_70361.v5	7	112891120	112893246	+	7	112891156	112891285	Hyper
Lsat_1_v5_gn_8_111460.v5	8	170531353	170531868	+	8	170529344	170529423	Hyper
Lsat_1_v5_gn_8_125040.v5	8	193491454	193492368	+	8	193490583	193490990	Hyper
Lsat_1_v5_gn_8_134640.v5	8	219662725	219664794	+	8	219664338	219664609	Hyper
Lsat_1_v5_gn_8_134661.v5	8	219665072	219669316	-	8	219664338	219664609	Hyper
Lsat_1_v5_gn_8_53521.v5	8	75620531	75622004	+	8	75623519	75623748	Hyper
Lsat_1_v5_gn_8_62761.v5	8	88178681	88182709	+	8	88178700	88178711	Hyper
Lsat_1_v5_gn_8_94460.v5	8	136076130	136079327	+	8	136081055	136081191	Hyper
Lsat_1_v5_gn_9_10141.v5	9	13101067	13104497	-	9	13100435	13100543	Hyper
Lsat_1_v5_gn_9_102521.v5	9	166396085	166398618	+	9	166399209	166399489	Hyper
Lsat_1_v5_gn_9_10500.v5	9	12718709	12720376	+	9	12717887	12718070	Hyper
Lsat_1_v5_gn_9_114121.v5	9	186412975	186425085	-	9	186425046	186425289	Hyper
Lsat_1_v5_gn_9_124660.v5	9	202796934	202799001	-	9	202797102	202797141	Hyper
Lsat_1_v5_gn_9_26700.v5	9	30140295	30141579	+	9	30142987	30143227	Hyper
Lsat_1_v5_gn_9_26721.v5	9	30145036	30145995	-	9	30142987	30143227	Hyper
Lsat_1_v5_gn_9_36500.v5	9	40774889	40777339	+	9	40773527	40773824	Hyper
Lsat_1_v5_gn_9_36861.v5	9	40973006	40975340	-	9	40974302	40974778	Hyper
Lsat_1_v5_gn_9_5941.v5	9	2395790	2399168	+	9	2395710	2396040	Hyper
Lsat_1_v5_gn_9_5961.v5	9	2393650	2393889	+	9	2395710	2396040	Hyper
Lsat_1_v5_gn_9_70860.v5	9	93033842	93037127	+	9	93035809	93035893	Hyper
Lsat_1_v5_gn_9_82040.v5	9	127459988	127460227	+	9	127460363	127460465	Hyper
Lsat_1_v5_gn_1_19860.v5	1	23213595	23214645	-	1	23214514	23214595	Hypo
Lsat_1_v5_gn_1_31140.v5	1	37938377	37983022	-	1	37938368	37938471	Hypo
Lsat_1_v5_gn_1_31160.v5	1	37928723	37937335	-	1	37938368	37938471	Hypo
Lsat_1_v5_gn_1_37241.v5	1	42394522	42394764	-	1	42394769	42394828	Hypo
Lsat_1_v5_gn_1_37260.v5	1	42395511	42402346	+	1	42394769	42394828	Hypo
Lsat_1_v5_gn_1_57600.v5	1	67650710	67652552	+	1	67650879	67651100	Hypo
Lsat_1_v5_gn_1_57621.v5	1	67652037	67654246	-	1	67650879	67651100	Hypo
Lsat_1_v5_gn_2_50720.v5	2	111445058	111447747	+	2	111446408	111446443	Hypo
Lsat_1_v5_gn_0_8901.v5	3	44137724	44138607	-	3	44139013	44139073	Hypo
Lsat_1_v5_gn_3_102080.v5	3	164420596	164421568	-	3	164422264	164422306	Hypo
Lsat_1_v5_gn_3_25141.v5	3	33341951	33342202	+	3	33342096	33342427	Hypo
Lsat_1_v5_gn_3_25161.v5	3	33338778	33340837	+	3	33342096	33342427	Hypo
Lsat_1_v5_gn_3_3840.v5	3	5576620	5578644	-	3	5578456	5578547	Hypo
Lsat_1_v5_gn_3_3860.v5	3	5573384	5575521	-	3	5574856	5574986	Hypo
Lsat_1_v5_gn_4_65921.v5	4	101350001	101354339	-	4	101348316	101348582	Hypo
Lsat_1_v5_gn_5_103200.v5	5	220398996	220400153	-	5	220397900	220398043	Hypo
Lsat_1_v5_gn_5_119381.v5	5	242099458	242099805	-	5	242100158	242100224	Hypo
Lsat_1_v5_gn_5_119401.v5	5	242101368	242102609	-	5	242100158	242100224	Hypo
Lsat_1_v5_gn_5_145781.v5	5	274878700	274878915	-	5	274878959	274879032	Hypo
Lsat_1_v5_gn_5_145800.v5	5	274878737	274883464	+	5	274878959	274879032	Hypo
Lsat_1_v5_gn_5_70761.v5	5	161935151	161935778	-	5	161935652	161935695	Hypo
Lsat_1_v5_gn_6_100421.v5	6	164469312	164469506	+	6	164469146	164469169	Hypo
Lsat_1_v5_gn_6_52600.v5	6	75029334	75032824	+	6	75031250	75031479	Hypo
Lsat_1_v5_gn_6_52620.v5	6	75032910	75033193	+	6	75031898	75032122	Hypo
Lsat_1_v5_gn_6_97761.v5	6	159182602	159183773	-	6	159185234	159185332	Hypo
Lsat_1_v5_gn_7_22300.v5	7	29878971	29880084	-	7	29877580	29877824	Hypo
Lsat_1_v5_gn_7_34221.v5	7	49837259	49838099	+	7	49835847	49836207	Hypo
Lsat_1_v5_gn_7_34521.v5	7	49834228	49834884	+	7	49835847	49836207	Hypo
Lsat_1_v5_gn_7_39541.v5	7	54426962	54430479	-	7	54428781	54428872	Hypo
Lsat_1_v5_gn_8_134300.v5	8	216826444	216827556	-	8	216826562	216826845	Hypo
Lsat_1_v5_gn_8_154060.v5	8	266178137	266183198	+	8	266182305	266182444	Hypo
Lsat_1_v5_gn_8_154160.v5	8	266417891	266421608	+	8	266420679	266420946	Hypo
Lsat_1_v5_gn_8_96621.v5	8	143085545	143085811	-	8	143085081	143085177	Hypo
Lsat_1_v5_gn_9_117821.v5	9	190815383	190816836	+	9	190813640	190813675	Hypo
Lsat_1_v5_gn_9_14281.v5	9	19223261	19224060	-	9	19223353	19223505	Hypo
Lsat_1_v5_gn_9_40000.v5	9	44179018	44179891	-	9	44180995	44181206	Hypo
Lsat_1_v5_gn_9_69861.v5	9	91109884	91112547	+	9	91110176	91110254	Hypo
Lsat_1_v5_gn_9_86541.v5	9	133967208	133970721	+	9	133971740	133971784	Hypo
Lsat_1_v5_gn_9_93560.v5	9	145985687	145986055	+	9	145984945	145984982	Hypo

## Sheet: Table S6
Table S6. GO enrichment analysis of genes related to high-fidelity leafy-specific DMRs.
GO_acc	Term_type	Term	Queryitem	Querytotal	Bgitem	Bgtotal	Pvalue
GO:0048519	P	negative regulation of biological process	6	76	848	28362	0.027
GO:0050789	P	regulation of biological process	23	76	5306	28362	0.01
GO:0065007	P	biological regulation	23	76	6062	28362	0.044
GO:0050794	P	regulation of cellular process	21	76	4857	28362	0.015
GO:0046872	F	metal ion binding	18	76	3673	28362	0.0075
GO:0005488	F	binding	42	76	12081	28362	0.018
GO:0043169	F	cation binding	18	76	3678	28362	0.0077
GO:0016491	F	oxidoreductase activity	10	76	1547	28362	0.0083
GO:0043167	F	ion binding	18	76	3821	28362	0.011
GO:0005515	F	protein binding	17	76	3669	28362	0.016
GO:0046914	F	transition metal ion binding	11	76	1912	28362	0.013
GO:0000166	F	nucleotide binding	15	76	3370	28362	0.033
GO:1901265	F	nucleoside phosphate binding	15	76	3370	28362	0.033
GO:0036094	F	small molecule binding	15	76	3434	28362	0.038
GO:0071944	C	cell periphery	19	76	4309	28362	0.018
GO:0005886	C	plasma membrane	17	76	3735	28362	0.019

## Sheet: Table S7
Table S7. Genes related to the high-fidelity stem-specific DMRs.
Gene_Name	Gene_Chr	Gene_Str	Gene_End	Gene_Strand	DMRs_Chr	DMRs_Str	DMRs_End	DMRs_Class
Lsat_1_v5_gn_0_28181.v5	0	52323617	52325168	-	0	52324211	52324464	Hyper
Lsat_1_v5_gn_0_3100.v5	0	58400678	58402918	+	0	58402742	58403044	Hyper
Lsat_1_v5_gn_1_101920.v5	1	140684307	140701560	+	1	140685440	140685597	Hyper
Lsat_1_v5_gn_1_113100.v5	1	168879492	168882993	-	1	168877918	168878121	Hyper
Lsat_1_v5_gn_1_113121.v5	1	168877599	168880310	+	1	168877918	168878121	Hyper
Lsat_1_v5_gn_1_115321.v5	1	173610574	173613383	-	1	173610218	173610348	Hyper
Lsat_1_v5_gn_1_118261.v5	1	178036904	178040128	+	1	178040743	178040994	Hyper
Lsat_1_v5_gn_1_35880.v5	1	41773571	41792977	-	1	41775514	41775717	Hyper
Lsat_1_v5_gn_1_36260.v5	1	40787788	40792453	-	1	40789397	40789515	Hyper
Lsat_1_v5_gn_1_36281.v5	1	40785227	40787713	+	1	40789397	40789515	Hyper
Lsat_1_v5_gn_1_37321.v5	1	42512410	42517597	-	1	42517523	42517574	Hyper
Lsat_1_v5_gn_1_84001.v5	1	103162628	103164104	+	1	103163899	103163978	Hyper
Lsat_1_v5_gn_1_85960.v5	1	110302588	110316489	+	1	110318160	110318452	Hyper
Lsat_1_v5_gn_1_86001.v5	1	110318385	110319089	-	1	110318160	110318452	Hyper
Lsat_1_v5_gn_1_96420.v5	1	128285158	128287215	+	1	128287702	128287741	Hyper
Lsat_1_v5_gn_2_100261.v5	2	176408514	176410825	+	2	176409681	176409734	Hyper
Lsat_1_v5_gn_2_37941.v5	2	88886056	88888257	-	2	88887956	88888018	Hyper
Lsat_1_v5_gn_2_37960.v5	2	88889096	88891747	+	2	88888192	88888441	Hyper
Lsat_1_v5_gn_3_119581.v5	3	200694650	200700051	-	3	200696610	200696687	Hyper
Lsat_1_v5_gn_3_120000.v5	3	202325853	202329942	-	3	202330187	202330370	Hyper
Lsat_1_v5_gn_3_121220.v5	3	206619707	206633604	+	3	206620567	206620618	Hyper
Lsat_1_v5_gn_3_136880.v5	3	248197632	248198078	+	3	248196887	248197017	Hyper
Lsat_1_v5_gn_3_61740.v5	3	73471274	73474976	+	3	73471069	73471279	Hyper
Lsat_1_v5_gn_4_121121.v5	4	221383410	221385467	+	4	221384163	221384269	Hyper
Lsat_1_v5_gn_4_123660.v5	4	223049487	223051578	-	4	223049687	223049973	Hyper
Lsat_1_v5_gn_4_132961.v5	4	250701214	250703083	-	4	250702683	250702821	Hyper
Lsat_1_v5_gn_4_170021.v5	4	344386028	344386903	-	4	344387403	344387532	Hyper
Lsat_1_v5_gn_4_172801.v5	4	350183335	350186153	-	4	350184964	350185018	Hyper
Lsat_1_v5_gn_4_2320.v5	4	4807755	4814463	+	4	4809189	4809370	Hyper
Lsat_1_v5_gn_4_44700.v5	4	63674552	63675043	-	4	63676552	63676930	Hyper
Lsat_1_v5_gn_4_5541.v5	4	8484280	8485335	-	4	8483383	8483525	Hyper
Lsat_1_v5_gn_4_56520.v5	4	86270104	86272681	-	4	86274254	86274434	Hyper
Lsat_1_v5_gn_5_118541.v5	5	240187680	240196859	-	5	240189099	240189253	Hyper
Lsat_1_v5_gn_5_119601.v5	5	242666647	242668876	-	5	242666579	242666712	Hyper
Lsat_1_v5_gn_5_127861.v5	5	255089710	255093520	+	5	255088947	255089227	Hyper
Lsat_1_v5_gn_5_146660.v5	5	280302636	280306414	+	5	280303829	280304032	Hyper
Lsat_1_v5_gn_5_150140.v5	5	285600823	285608169	-	5	285608762	285608901	Hyper
Lsat_1_v5_gn_5_161860.v5	5	301560014	301560268	-	5	301561881	301562281	Hyper
Lsat_1_v5_gn_5_169781.v5	5	310912375	310915182	+	5	310913508	310913604	Hyper
Lsat_1_v5_gn_5_19641.v5	5	42109250	42112288	+	5	42107444	42107743	Hyper
Lsat_1_v5_gn_5_76080.v5	5	174112706	174114949	+	5	174115121	174115269	Hyper
Lsat_1_v5_gn_5_81461.v5	5	179751372	179755347	-	5	179754934	179755062	Hyper
Lsat_1_v5_gn_5_88201.v5	5	196666308	196668138	+	5	196664892	196665052	Hyper
Lsat_1_v5_gn_6_90301.v5	6	150494100	150497098	-	6	150495161	150495418	Hyper
Lsat_1_v5_gn_7_18921.v5	7	26771462	26773467	+	7	26771150	26771292	Hyper
Lsat_1_v5_gn_7_28201.v5	7	39156911	39159620	+	7	39156518	39156988	Hyper
Lsat_1_v5_gn_7_29000.v5	7	40090156	40122826	+	7	40123240	40123306	Hyper
Lsat_1_v5_gn_7_46141.v5	7	64303201	64306164	+	7	64303472	64303591	Hyper
Lsat_1_v5_gn_7_47940.v5	7	66053818	66056534	-	7	66054252	66054298	Hyper
Lsat_1_v5_gn_7_77580.v5	7	130227813	130230723	-	7	130230523	130230675	Hyper
Lsat_1_v5_gn_8_160061.v5	8	283237892	283240821	-	8	283241085	283241171	Hyper
Lsat_1_v5_gn_8_67921.v5	8	96937408	96938773	-	8	96937798	96937949	Hyper
Lsat_1_v5_gn_8_76521.v5	8	113979289	113986006	+	8	113977240	113977583	Hyper
Lsat_1_v5_gn_8_92760.v5	8	133786491	133789865	+	8	133790935	133791136	Hyper
Lsat_1_v5_gn_8_92780.v5	8	133792643	133793936	+	8	133790935	133791136	Hyper
Lsat_1_v5_gn_8_96801.v5	8	143246089	143247876	-	8	143246535	143246566	Hyper
Lsat_1_v5_gn_9_100640.v5	9	160718363	160719270	-	9	160718886	160719000	Hyper
Lsat_1_v5_gn_9_107920.v5	9	175356290	175357709	+	9	175358121	175358238	Hyper
Lsat_1_v5_gn_9_107940.v5	9	175359650	175364564	+	9	175358121	175358238	Hyper
Lsat_1_v5_gn_9_121120.v5	9	194667297	194669616	-	9	194668149	194668263	Hyper
Lsat_1_v5_gn_9_14281.v5	9	19223261	19224060	-	9	19222986	19223352	Hyper
Lsat_1_v5_gn_0_26940.v5	0	4305746	4306830	+	0	4308119	4308359	Hypo
Lsat_1_v5_gn_0_28161.v5	0	52267334	52269722	-	0	52268462	52268759	Hypo
Lsat_1_v5_gn_0_501.v5	0	17475583	17482316	+	0	17483858	17483870	Hypo
Lsat_1_v5_gn_1_101920.v5	1	140684307	140701560	+	1	140703247	140703271	Hypo
Lsat_1_v5_gn_1_118900.v5	1	184009703	184009942	-	1	184011300	184011414	Hypo
Lsat_1_v5_gn_1_25060.v5	1	29578219	29581953	+	1	29577908	29577937	Hypo
Lsat_1_v5_gn_1_29040.v5	1	33551218	33553833	-	1	33550242	33550533	Hypo
Lsat_1_v5_gn_1_34841.v5	1	39720829	39724904	-	1	39726129	39726348	Hypo
Lsat_1_v5_gn_1_37061.v5	1	41619389	41620159	-	1	41617500	41617689	Hypo
Lsat_1_v5_gn_1_37160.v5	1	42363030	42366370	+	1	42362047	42362106	Hypo
Lsat_1_v5_gn_1_39381.v5	1	45380956	45389617	+	1	45379662	45379808	Hypo
Lsat_1_v5_gn_1_48061.v5	1	57462413	57463027	+	1	57462694	57462909	Hypo
Lsat_1_v5_gn_1_52160.v5	1	61258378	61260504	-	1	61257722	61257797	Hypo
Lsat_1_v5_gn_1_62120.v5	1	71448087	71450672	+	1	71451060	71451155	Hypo
Lsat_1_v5_gn_1_63401.v5	1	75410688	75413910	+	1	75410295	75410429	Hypo
Lsat_1_v5_gn_1_6521.v5	1	7862031	7877325	-	1	7861906	7862010	Hypo
Lsat_1_v5_gn_1_7560.v5	1	10377229	10377839	-	1	10375907	10376081	Hypo
Lsat_1_v5_gn_2_105960.v5	2	183537031	183539720	+	2	183540146	183540332	Hypo
Lsat_1_v5_gn_2_106180.v5	2	183759581	183761815	+	2	183762697	183763013	Hypo
Lsat_1_v5_gn_2_108700.v5	2	186822998	186826754	+	2	186828702	186828789	Hypo
Lsat_1_v5_gn_2_111761.v5	2	190258426	190263458	-	2	190263997	190264134	Hypo
Lsat_1_v5_gn_2_111781.v5	2	190265297	190266146	-	2	190263997	190264134	Hypo
Lsat_1_v5_gn_2_122961.v5	2	201754980	201757806	-	2	201759301	201759456	Hypo
Lsat_1_v5_gn_2_14440.v5	2	25375537	25376167	-	2	25376446	25376491	Hypo
Lsat_1_v5_gn_2_19281.v5	2	43820124	43820450	-	2	43820532	43820796	Hypo
Lsat_1_v5_gn_2_19301.v5	2	43822605	43822919	-	2	43820532	43820796	Hypo
Lsat_1_v5_gn_2_20160.v5	2	41020294	41025161	-	2	41021879	41022009	Hypo
Lsat_1_v5_gn_2_30001.v5	2	66467165	66468253	-	2	66470093	66470179	Hypo
Lsat_1_v5_gn_2_30380.v5	2	68481636	68483578	-	2	68479890	68479945	Hypo
Lsat_1_v5_gn_2_340.v5	2	2942797	2955964	-	2	2943464	2943554	Hypo
Lsat_1_v5_gn_2_37640.v5	2	88276143	88276571	+	2	88275961	88276060	Hypo
Lsat_1_v5_gn_2_4060.v5	2	10383865	10393196	+	2	10391468	10391613	Hypo
Lsat_1_v5_gn_2_4121.v5	2	10519157	10520587	-	2	10518115	10518245	Hypo
Lsat_1_v5_gn_2_4881.v5	2	8450146	8453282	-	2	8449833	8450030	Hypo
Lsat_1_v5_gn_2_6501.v5	2	11757945	11762257	+	2	11756995	11757074	Hypo
Lsat_1_v5_gn_2_67320.v5	2	136680627	136685048	-	2	136679756	136679950	Hypo
Lsat_1_v5_gn_2_67341.v5	2	136676125	136678911	+	2	136679756	136679950	Hypo
Lsat_1_v5_gn_2_72201.v5	2	146055180	146059655	-	2	146058216	146058305	Hypo
Lsat_1_v5_gn_2_74881.v5	2	148995384	148998968	-	2	148997814	148997976	Hypo
Lsat_1_v5_gn_2_74900.v5	2	148999823	149000854	+	2	148997814	148997976	Hypo
Lsat_1_v5_gn_2_8501.v5	2	15901960	15905670	-	2	15905925	15906205	Hypo
Lsat_1_v5_gn_2_97800.v5	2	177966868	177970175	-	2	177965722	177965929	Hypo
Lsat_1_v5_gn_2_97820.v5	2	177962215	177964619	-	2	177965722	177965929	Hypo
Lsat_1_v5_gn_3_119841.v5	3	201186013	201186772	+	3	201185538	201185693	Hypo
Lsat_1_v5_gn_3_129940.v5	3	234087734	234088736	-	3	234086076	234086471	Hypo
Lsat_1_v5_gn_3_131160.v5	3	234264724	234270715	-	3	234262627	234262938	Hypo
Lsat_1_v5_gn_3_137040.v5	3	248322877	248328870	+	3	248330299	248330449	Hypo
Lsat_1_v5_gn_3_16881.v5	3	22606636	22613252	-	3	22613216	22613634	Hypo
Lsat_1_v5_gn_3_26741.v5	3	36066124	36070577	+	3	36072438	36072488	Hypo
Lsat_1_v5_gn_3_36640.v5	3	46840745	46843835	-	3	46839530	46839868	Hypo
Lsat_1_v5_gn_3_36661.v5	3	46841183	46842031	+	3	46839530	46839868	Hypo
Lsat_1_v5_gn_3_36681.v5	3	46839174	46840063	+	3	46839530	46839868	Hypo
Lsat_1_v5_gn_3_3901.v5	3	5520215	5522308	+	3	5524206	5524335	Hypo
Lsat_1_v5_gn_3_51481.v5	3	65069505	65072257	+	3	65073073	65073239	Hypo
Lsat_1_v5_gn_3_72080.v5	3	95869935	95872823	+	3	95872257	95872297	Hypo
Lsat_1_v5_gn_3_83441.v5	3	118924862	118925371	-	3	118924694	118924833	Hypo
Lsat_1_v5_gn_4_100280.v5	4	169255007	169255249	-	4	169253867	169254178	Hypo
Lsat_1_v5_gn_4_104740.v5	4	177958917	177965254	-	4	177959012	177959171	Hypo
Lsat_1_v5_gn_4_105901.v5	4	178535451	178536772	+	4	178533622	178533702	Hypo
Lsat_1_v5_gn_4_112141.v5	4	200428456	200430465	+	4	200431953	200432208	Hypo
Lsat_1_v5_gn_4_114760.v5	4	204510806	204513992	-	4	204515713	204515773	Hypo
Lsat_1_v5_gn_4_120220.v5	4	221508073	221508504	+	4	221508321	221508420	Hypo
Lsat_1_v5_gn_4_120240.v5	4	221509423	221511527	+	4	221508321	221508420	Hypo
Lsat_1_v5_gn_4_124120.v5	4	226986406	226989938	-	4	226990408	226990758	Hypo
Lsat_1_v5_gn_4_130920.v5	4	245353209	245359264	-	4	245361085	245361153	Hypo
Lsat_1_v5_gn_4_131340.v5	4	252401974	252417152	+	4	252415806	252415958	Hypo
Lsat_1_v5_gn_4_131361.v5	4	252414808	252417166	-	4	252415806	252415958	Hypo
Lsat_1_v5_gn_4_13661.v5	4	19468468	19469382	-	4	19468264	19468641	Hypo
Lsat_1_v5_gn_4_13781.v5	4	19924234	19924935	-	4	19925076	19925278	Hypo
Lsat_1_v5_gn_4_150000.v5	4	289856111	289857082	-	4	289858156	289858264	Hypo
Lsat_1_v5_gn_4_156941.v5	4	310241290	310242144	-	4	310243138	310243284	Hypo
Lsat_1_v5_gn_4_159100.v5	4	316525738	316529035	-	4	316530119	316530245	Hypo
Lsat_1_v5_gn_4_161.v5	4	2295426	2302605	-	4	2293946	2294126	Hypo
Lsat_1_v5_gn_4_16700.v5	4	30714978	30715601	-	4	30714258	30714500	Hypo
Lsat_1_v5_gn_4_174940.v5	4	355167432	355168276	+	4	355165563	355165688	Hypo
Lsat_1_v5_gn_4_26261.v5	4	39832312	39835453	+	4	39836762	39837081	Hypo
Lsat_1_v5_gn_4_50280.v5	4	74851263	74858357	+	4	74859317	74859700	Hypo
Lsat_1_v5_gn_4_56901.v5	4	85643980	85648373	+	4	85647029	85647296	Hypo
Lsat_1_v5_gn_4_96000.v5	4	159629918	159633970	+	4	159630966	159631042	Hypo
Lsat_1_v5_gn_5_137360.v5	5	266494750	266499605	-	5	266492886	266492991	Hypo
Lsat_1_v5_gn_5_14161.v5	5	28553011	28554815	-	5	28555300	28555408	Hypo
Lsat_1_v5_gn_5_145360.v5	5	274348994	274354137	+	5	274348390	274348408	Hypo
Lsat_1_v5_gn_5_145761.v5	5	274863774	274874749	-	5	274862955	274863277	Hypo
Lsat_1_v5_gn_5_166940.v5	5	307528532	307533123	+	5	307533557	307533751	Hypo
Lsat_1_v5_gn_5_177020.v5	5	320112221	320114754	-	5	320116436	320116536	Hypo
Lsat_1_v5_gn_5_18180.v5	5	36712079	36714329	+	5	36710847	36710929	Hypo
Lsat_1_v5_gn_5_18980.v5	5	38804203	38807569	-	5	38807271	38807670	Hypo
Lsat_1_v5_gn_5_190420.v5	5	338639935	338641414	-	5	338640997	338641071	Hypo
Lsat_1_v5_gn_5_23900.v5	5	49124334	49128398	-	5	49124902	49124962	Hypo
Lsat_1_v5_gn_5_24600.v5	5	49970688	49974836	+	5	49972413	49972678	Hypo
Lsat_1_v5_gn_5_54081.v5	5	123695484	123696992	-	5	123694885	123695016	Hypo
Lsat_1_v5_gn_5_5481.v5	5	12034860	12037025	+	5	12036756	12036805	Hypo
Lsat_1_v5_gn_5_74241.v5	5	168648665	168651202	-	5	168647235	168647419	Hypo
Lsat_1_v5_gn_5_79021.v5	5	178194982	178196274	+	5	178192814	178193121	Hypo
Lsat_1_v5_gn_5_81161.v5	5	182072783	182074954	-	5	182071902	182072155	Hypo
Lsat_1_v5_gn_5_8261.v5	5	17953128	17954292	-	5	17956190	17956617	Hypo
Lsat_1_v5_gn_5_8280.v5	5	17957625	17959245	+	5	17956190	17956617	Hypo
Lsat_1_v5_gn_5_83520.v5	5	187065517	187066399	+	5	187067765	187068185	Hypo
Lsat_1_v5_gn_5_84421.v5	5	191376480	191377208	+	5	191378425	191378823	Hypo
Lsat_1_v5_gn_5_9040.v5	5	18149110	18152120	+	5	18151067	18151159	Hypo
Lsat_1_v5_gn_6_104501.v5	6	170804552	170805615	+	6	170807007	170807062	Hypo
Lsat_1_v5_gn_6_28701.v5	6	36268569	36269099	-	6	36269062	36269114	Hypo
Lsat_1_v5_gn_6_37181.v5	6	49875690	49876965	-	6	49873708	49873971	Hypo
Lsat_1_v5_gn_6_43820.v5	6	60510648	60513835	-	6	60514879	60514960	Hypo
Lsat_1_v5_gn_6_44580.v5	6	59228659	59231272	-	6	59226879	59227173	Hypo
Lsat_1_v5_gn_6_49761.v5	6	69841578	69841835	-	6	69843228	69843587	Hypo
Lsat_1_v5_gn_6_49780.v5	6	69845450	69846488	+	6	69843228	69843587	Hypo
Lsat_1_v5_gn_6_50320.v5	6	68858130	68860779	+	6	68861930	68862201	Hypo
Lsat_1_v5_gn_6_56180.v5	6	76723173	76726807	-	6	76721785	76722012	Hypo
Lsat_1_v5_gn_6_56220.v5	6	76719195	76720869	-	6	76721785	76722012	Hypo
Lsat_1_v5_gn_6_91340.v5	6	151276377	151277438	-	6	151274419	151274628	Hypo
Lsat_1_v5_gn_7_10141.v5	7	12055696	12059140	+	7	12054421	12054698	Hypo
Lsat_1_v5_gn_7_22801.v5	7	29237505	29238775	-	7	29238263	29238487	Hypo
Lsat_1_v5_gn_7_24341.v5	7	33319939	33328781	+	7	33320361	33320468	Hypo
Lsat_1_v5_gn_7_24360.v5	7	33308422	33318302	-	7	33319656	33319871	Hypo
Lsat_1_v5_gn_7_24541.v5	7	33091897	33095604	+	7	33091806	33091852	Hypo
Lsat_1_v5_gn_7_28201.v5	7	39156911	39159620	+	7	39158153	39158353	Hypo
Lsat_1_v5_gn_7_53881.v5	7	77372246	77374448	-	7	77374424	77374461	Hypo
Lsat_1_v5_gn_7_60720.v5	7	87872535	87875010	-	7	87873040	87873334	Hypo
Lsat_1_v5_gn_7_68960.v5	7	106785626	106795383	-	7	106785906	106786100	Hypo
Lsat_1_v5_gn_7_90081.v5	7	149904063	149904903	+	7	149905902	149906021	Hypo
Lsat_1_v5_gn_7_92141.v5	7	155425206	155429416	-	7	155431246	155431381	Hypo
Lsat_1_v5_gn_7_92161.v5	7	155434481	155436649	-	7	155432698	155432818	Hypo
Lsat_1_v5_gn_7_94541.v5	7	160595043	160596249	+	7	160595659	160596019	Hypo
Lsat_1_v5_gn_7_94561.v5	7	160594562	160594822	+	7	160595659	160596019	Hypo
Lsat_1_v5_gn_8_104461.v5	8	156371850	156376319	+	8	156373537	156373742	Hypo
Lsat_1_v5_gn_8_107640.v5	8	161412144	161420296	-	8	161420131	161420215	Hypo
Lsat_1_v5_gn_8_121441.v5	8	185563836	185569006	-	8	185567123	185567258	Hypo
Lsat_1_v5_gn_8_138961.v5	8	228446567	228448366	-	8	228447109	228447169	Hypo
Lsat_1_v5_gn_8_141200.v5	8	232709743	232719023	-	8	232719267	232719306	Hypo
Lsat_1_v5_gn_8_158181.v5	8	280614995	280617218	-	8	280616384	280616739	Hypo
Lsat_1_v5_gn_8_159800.v5	8	280518064	280520600	+	8	280519369	280519416	Hypo
Lsat_1_v5_gn_8_159821.v5	8	280520926	280523298	-	8	280519369	280519416	Hypo
Lsat_1_v5_gn_8_6100.v5	8	7885661	7888625	+	8	7885056	7885445	Hypo
Lsat_1_v5_gn_8_67321.v5	8	95576508	95576744	+	8	95574771	95574844	Hypo
Lsat_1_v5_gn_8_72981.v5	8	106728968	106732224	+	8	106731231	106731373	Hypo
Lsat_1_v5_gn_8_96880.v5	8	143304110	143307934	+	8	143303095	143303158	Hypo
Lsat_1_v5_gn_8_97580.v5	8	143683605	143686235	-	8	143687863	143688098	Hypo
Lsat_1_v5_gn_9_111140.v5	9	179182627	179186604	+	9	179186014	179186149	Hypo
Lsat_1_v5_gn_9_120520.v5	9	195347950	195352086	+	9	195347073	195347279	Hypo
Lsat_1_v5_gn_9_16721.v5	9	17076943	17081354	+	9	17080528	17080640	Hypo
Lsat_1_v5_gn_9_18921.v5	9	20653418	20653867	+	9	20654356	20654563	Hypo
Lsat_1_v5_gn_9_19740.v5	9	20709811	20712282	+	9	20708212	20708278	Hypo
Lsat_1_v5_gn_9_21800.v5	9	24337107	24337444	+	9	24336316	24336414	Hypo
Lsat_1_v5_gn_9_34101.v5	9	38235327	38242949	+	9	38233342	38233533	Hypo
Lsat_1_v5_gn_9_36581.v5	9	40880050	40880328	-	9	40880033	40880141	Hypo
Lsat_1_v5_gn_9_44040.v5	9	47797683	47800254	-	9	47801723	47801890	Hypo
Lsat_1_v5_gn_9_46901.v5	9	51829390	51830563	-	9	51830428	51830503	Hypo
Lsat_1_v5_gn_9_64380.v5	9	79714249	79716517	+	9	79717341	79717577	Hypo
Lsat_1_v5_gn_9_64401.v5	9	79718304	79719704	-	9	79717341	79717577	Hypo
Lsat_1_v5_gn_9_74041.v5	9	103227390	103232615	+	9	103226526	103226596	Hypo
Lsat_1_v5_gn_9_80681.v5	9	115990364	116011021	-	9	116010014	116010132	Hypo
Lsat_1_v5_gn_9_81121.v5	9	114406590	114409210	-	9	114410396	114410604	Hypo
Lsat_1_v5_gn_9_81141.v5	9	114410233	114413612	-	9	114410396	114410604	Hypo
Lsat_1_v5_gn_9_83901.v5	9	129483762	129487771	-	9	129483967	129484128	Hypo
Lsat_1_v5_gn_9_86081.v5	9	133522765	133529240	-	9	133523743	133523940	Hypo
Lsat_1_v5_gn_9_88261.v5	9	137164953	137166097	+	9	137165503	137165559	Hypo
Lsat_1_v5_gn_9_91880.v5	9	143601338	143607081	+	9	143599281	143599339	Hypo

## Sheet: Table S8
Table S8. GO enrichment analysis of genes related to the high-fidelity stem-specific DMRs.
GO_acc	Term_type	Term	Queryitem	Querytotal	Bgitem	Bgtotal	Pvalue
GO:0009987	P	cellular process	108	174	12771	28362	4.9e-06
GO:0046483	P	heterocycle metabolic process	43	174	4433	28362	0.0013
GO:0050789	P	regulation of biological process	49	174	5306	28362	0.0016
GO:0065007	P	biological regulation	55	174	6062	28362	0.0011
GO:0044699	P	single-organism process	78	174	9448	28362	0.0011
GO:0050794	P	regulation of cellular process	46	174	4857	28362	0.0014
GO:0008152	P	metabolic process	96	174	12035	28362	0.0005
GO:0071704	P	organic substance metabolic process	85	174	10672	28362	0.0017
GO:0006725	P	cellular aromatic compound metabolic process	44	174	4588	28362	0.0014
GO:0044237	P	cellular metabolic process	80	174	9879	28362	0.0016
GO:1901360	P	organic cyclic compound metabolic process	44	174	4700	28362	0.0023
GO:0044260	P	cellular macromolecule metabolic process	63	174	7410	28362	0.0022
GO:0006139	P	nucleobase-containing compound metabolic process	40	174	4178	28362	0.0026
GO:0044238	P	primary metabolic process	79	174	9890	28362	0.0027
GO:0090304	P	nucleic acid metabolic process	37	174	3768	28362	0.0025
GO:1901362	P	organic cyclic compound biosynthetic process	32	174	3174	28362	0.0034
GO:0019219	P	regulation of nucleobase-containing compound metabolic process	27	174	2529	28362	0.0035
GO:0034654	P	nucleobase-containing compound biosynthetic process	29	174	2781	28362	0.0034
GO:0019438	P	aromatic compound biosynthetic process	31	174	3058	28362	0.0037
GO:0018130	P	heterocycle biosynthetic process	30	174	2957	28362	0.0043
GO:0032774	P	RNA biosynthetic process	26	174	2566	28362	0.008
GO:2001141	P	regulation of RNA biosynthetic process	25	174	2445	28362	0.0083
GO:0097659	P	nucleic acid-templated transcription	26	174	2561	28362	0.0078
GO:0065003	P	macromolecular complex assembly	8	174	424	28362	0.0052
GO:0045893	P	positive regulation of transcription, DNA-templated	7	174	347	28362	0.0062
GO:0016070	P	RNA metabolic process	33	174	3403	28362	0.0054
GO:0006355	P	regulation of transcription, DNA-templated	25	174	2443	28362	0.0082
GO:0010557	P	positive regulation of macromolecule biosynthetic process	7	174	373	28362	0.009
GO:0006351	P	transcription, DNA-templated	26	174	2559	28362	0.0077
GO:1903506	P	regulation of nucleic acid-templated transcription	25	174	2445	28362	0.0083
GO:0009408	P	response to heat	5	174	199	28362	0.0084
GO:0051252	P	regulation of RNA metabolic process	26	174	2474	28362	0.005
GO:0051254	P	positive regulation of RNA metabolic process	7	174	356	28362	0.0071
GO:0043170	P	macromolecule metabolic process	65	174	8111	28362	0.0079
GO:1902680	P	positive regulation of RNA biosynthetic process	7	174	348	28362	0.0063
GO:1903508	P	positive regulation of nucleic acid-templated transcription	7	174	348	28362	0.0063
GO:0043933	P	macromolecular complex subunit organization	11	174	745	28362	0.0069
GO:0031323	P	regulation of cellular metabolic process	29	174	2980	28362	0.0087
GO:0034622	P	cellular macromolecular complex assembly	7	174	365	28362	0.008
GO:0033993	P	response to lipid	11	174	772	28362	0.0088
GO:0051171	P	regulation of nitrogen compound metabolic process	28	174	2739	28362	0.0052
GO:0050896	P	response to stimulus	52	174	6250	28362	0.0099
GO:0009058	P	biosynthetic process	52	174	6255	28362	0.01
GO:0010628	P	positive regulation of gene expression	7	174	383	28362	0.01
GO:0009737	P	response to abscisic acid	9	174	578	28362	0.01
GO:0045935	P	positive regulation of nucleobase-containing compound metabolic process	7	174	379	28362	0.0097
GO:0097305	P	response to alcohol	9	174	583	28362	0.011
GO:0022607	P	cellular component assembly	9	174	586	28362	0.011
GO:0044763	P	single-organism cellular process	54	174	6591	28362	0.011
GO:0031328	P	positive regulation of cellular biosynthetic process	7	174	396	28362	0.012
GO:0009723	P	response to ethylene	6	174	307	28362	0.013
GO:0051173	P	positive regulation of nitrogen compound metabolic process	7	174	399	28362	0.013
GO:0019725	P	cellular homeostasis	6	174	314	28362	0.014
GO:0009891	P	positive regulation of biosynthetic process	7	174	409	28362	0.014
GO:0080090	P	regulation of primary metabolic process	27	174	2889	28362	0.018
GO:0044249	P	cellular biosynthetic process	48	174	5870	28362	0.019
GO:0006457	P	protein folding	5	174	247	28362	0.019
GO:0019222	P	regulation of metabolic process	29	174	3181	28362	0.02
GO:1901576	P	organic substance biosynthetic process	48	174	5913	28362	0.021
GO:2000112	P	regulation of cellular macromolecule biosynthetic process	25	174	2657	28362	0.021
GO:0010556	P	regulation of macromolecule biosynthetic process	25	174	2666	28362	0.022
GO:0006807	P	nitrogen compound metabolic process	50	174	6241	28362	0.023
GO:0010468	P	regulation of gene expression	26	174	2814	28362	0.023
GO:0009725	P	response to hormone	17	174	1631	28362	0.024
GO:0010033	P	response to organic substance	20	174	2023	28362	0.024
GO:0044710	P	single-organism metabolic process	34	174	3970	28362	0.027
GO:0060255	P	regulation of macromolecule metabolic process	27	174	2998	28362	0.028
GO:0031326	P	regulation of cellular biosynthetic process	25	174	2734	28362	0.029
GO:0010604	P	positive regulation of macromolecule metabolic process	7	174	482	28362	0.031
GO:0010038	P	response to metal ion	7	174	481	28362	0.031
GO:0009889	P	regulation of biosynthetic process	25	174	2752	28362	0.031
GO:1901700	P	response to oxygen-containing compound	16	174	1557	28362	0.031
GO:0055114	P	oxidation-reduction process	16	174	1566	28362	0.033
GO:0031325	P	positive regulation of cellular metabolic process	7	174	495	28362	0.035
GO:0043412	P	macromolecule modification	23	174	2532	28362	0.038
GO:0036211	P	protein modification process	20	174	2126	28362	0.038
GO:0006464	P	cellular protein modification process	20	174	2126	28362	0.038
GO:0009719	P	response to endogenous stimulus	17	174	1732	28362	0.039
GO:0051716	P	cellular response to stimulus	25	174	2856	28362	0.045
GO:0042221	P	response to chemical	25	174	2853	28362	0.045
GO:1901701	P	cellular response to oxygen-containing compound	8	174	635	28362	0.044
GO:0044271	P	cellular nitrogen compound biosynthetic process	36	174	4436	28362	0.046
GO:0048518	P	positive regulation of biological process	10	174	881	28362	0.047
GO:0009893	P	positive regulation of metabolic process	7	174	535	28362	0.049
GO:0005488	F	binding	100	174	12081	28362	5.9e-05
GO:0017076	F	purine nucleotide binding	31	174	2633	28362	0.00034
GO:0005524	F	ATP binding	28	174	2248	28362	0.00028
GO:0032559	F	adenyl ribonucleotide binding	30	174	2364	28362	0.00012
GO:0032555	F	purine ribonucleotide binding	31	174	2631	28362	0.00034
GO:0032550	F	purine ribonucleoside binding	31	174	2612	28362	0.0003
GO:0032549	F	ribonucleoside binding	31	174	2617	28362	0.00031
GO:0030554	F	adenyl nucleotide binding	30	174	2366	28362	0.00012
GO:0001882	F	nucleoside binding	31	174	2618	28362	0.00031
GO:0001883	F	purine nucleoside binding	31	174	2612	28362	0.0003
GO:0032553	F	ribonucleotide binding	31	174	2664	28362	0.00042
GO:0097367	F	carbohydrate derivative binding	31	174	2696	28362	0.00051
GO:0035639	F	purine ribonucleoside triphosphate binding	29	174	2515	28362	0.00076
GO:0003677	F	DNA binding	28	174	2417	28362	0.00088
GO:0000166	F	nucleotide binding	35	174	3370	28362	0.0013
GO:1901265	F	nucleoside phosphate binding	35	174	3370	28362	0.0013
GO:0016853	F	isomerase activity	7	174	264	28362	0.0014
GO:0036094	F	small molecule binding	35	174	3434	28362	0.0018
GO:1901363	F	heterocyclic compound binding	65	174	7718	28362	0.0023
GO:0003824	F	catalytic activity	74	174	9101	28362	0.0025
GO:0097159	F	organic cyclic compound binding	65	174	7737	28362	0.0025
GO:0001071	F	nucleic acid binding transcription factor activity	19	174	1730	28362	0.011
GO:0003700	F	transcription factor activity, sequence-specific DNA binding	19	174	1729	28362	0.01
GO:0043169	F	cation binding	33	174	3678	28362	0.016
GO:0046872	F	metal ion binding	33	174	3673	28362	0.016
GO:0044877	F	macromolecular complex binding	5	174	244	28362	0.019
GO:0043167	F	ion binding	33	174	3821	28362	0.026
GO:0016491	F	oxidoreductase activity	16	174	1547	28362	0.03
GO:0005515	F	protein binding	31	174	3669	28362	0.04
GO:0003690	F	double-stranded DNA binding	5	174	315	28362	0.047
GO:0044464	C	cell part	161	174	22662	28362	3.7e-06
GO:0005623	C	cell	161	174	22664	28362	3.8e-06
GO:0005667	C	transcription factor complex	5	174	103	28362	0.00053
GO:0030312	C	external encapsulating structure	13	174	706	28362	0.00049
GO:0005618	C	cell wall	13	174	706	28362	0.00049
GO:0044427	C	chromosomal part	7	174	259	28362	0.0013
GO:0000785	C	chromatin	5	174	127	28362	0.0013
GO:0044454	C	nuclear chromosome part	5	174	125	28362	0.0012
GO:0000228	C	nuclear chromosome	5	174	140	28362	0.002
GO:0030054	C	cell junction	13	174	901	28362	0.0041
GO:0055044	C	symplast	13	174	899	28362	0.004
GO:0009506	C	plasmodesma	13	174	899	28362	0.004
GO:0005911	C	cell-cell junction	13	174	901	28362	0.0041
GO:0071944	C	cell periphery	40	174	4309	28362	0.0044
GO:0005694	C	chromosome	7	174	323	28362	0.0043
GO:0031974	C	membrane-enclosed lumen	13	174	1008	28362	0.01
GO:0043233	C	organelle lumen	13	174	1008	28362	0.01
GO:0044424	C	intracellular part	141	174	20693	28362	0.0088
GO:0005622	C	intracellular	141	174	20721	28362	0.0095
GO:0070013	C	intracellular organelle lumen	13	174	1008	28362	0.01
GO:0044422	C	organelle part	42	174	4894	28362	0.013
GO:0031981	C	nuclear lumen	11	174	824	28362	0.014
GO:0044446	C	intracellular organelle part	42	174	4882	28362	0.013
GO:0044428	C	nuclear part	13	174	1078	28362	0.017
GO:0032991	C	macromolecular complex	25	174	2658	28362	0.022
GO:0005634	C	nucleus	74	174	9924	28362	0.024
GO:0048046	C	apoplast	7	174	486	28362	0.032
GO:0005886	C	plasma membrane	32	174	3735	28362	0.032
GO:0043234	C	protein complex	18	174	1834	28362	0.034
GO:0043229	C	intracellular organelle	125	174	18517	28362	0.04
GO:0043226	C	organelle	125	174	18527	28362	0.041

## Sheet: Table S9
Table S9. Genes related to the shared domestication-induced DMRs in lettuce cultivars.
Gene_Name	Gene_Chr	Gene_Str	Gene_End	Gene_Strand	DMRs_Chr	DMRs_Str	DMRs_End	DMRs_Class
Lsat_1_v5_gn_0_10760	0	13219960	13225116	-	0	13220662	13220791	Hyper
Lsat_1_v5_gn_0_10780	0	13197198	13199167	-	0	13195217	13195535	Hyper
Lsat_1_v5_gn_0_10801	0	13196051	13197045	+	0	13195217	13195535	Hyper
Lsat_1_v5_gn_0_26720	0	39066415	39068841	+	0	39066804	39067228	Hyper
Lsat_1_v5_gn_0_320	0	17564567	17567523	-	0	17569270	17569277	Hyper
Lsat_1_v5_gn_0_38980	0	52967689	52970429	+	0	52969360	52969433	Hyper
Lsat_1_v5_gn_0_39801	0	40584711	40585587	-	0	40587555	40587681	Hyper
Lsat_1_v5_gn_0_40241	0	9339020	9342130	-	0	9338209	9338398	Hyper
Lsat_1_v5_gn_0_41240	0	23866796	23873580	+	0	23867637	23867705	Hyper
Lsat_1_v5_gn_3_106041	0	49968318	49973739	+	0	49969590	49969690	Hyper
Lsat_1_v5_gn_0_18280	1	51829501	51830636	-	1	51832267	51832478	Hyper
Lsat_1_v5_gn_1_11461	1	13767812	13771588	+	1	13765901	13766233	Hyper
Lsat_1_v5_gn_1_127541	1	198683175	198692080	-	1	198684543	198684747	Hyper
Lsat_1_v5_gn_1_12980	1	14497849	14499207	+	1	14497275	14497395	Hyper
Lsat_1_v5_gn_1_19180	1	22639316	22641618	+	1	22638902	22639043	Hyper
Lsat_1_v5_gn_1_23761	1	27412646	27414233	+	1	27414086	27414223	Hyper
Lsat_1_v5_gn_1_23801	1	27383563	27385407	+	1	27385203	27385355	Hyper
Lsat_1_v5_gn_1_25101	1	29586816	29588859	-	1	29590171	29590293	Hyper
Lsat_1_v5_gn_1_27520	1	32167694	32169116	-	1	32171085	32171149	Hyper
Lsat_1_v5_gn_1_28321	1	31373926	31377204	+	1	31372134	31372234	Hyper
Lsat_1_v5_gn_1_43540	1	50554828	50556985	-	1	50557076	50557118	Hyper
Lsat_1_v5_gn_1_43861	1	50864392	50868769	-	1	50866295	50866426	Hyper
Lsat_1_v5_gn_1_50620	1	59007939	59010639	-	1	59008907	59008973	Hyper
Lsat_1_v5_gn_1_52421	1	60042931	60048726	+	1	60043141	60043295	Hyper
Lsat_1_v5_gn_1_61221	1	68667293	68667769	+	1	68665639	68666058	Hyper
Lsat_1_v5_gn_1_67761	1	79623051	79623751	-	1	79623670	79623701	Hyper
Lsat_1_v5_gn_1_69440	1	82864268	82864558	+	1	82865168	82865253	Hyper
Lsat_1_v5_gn_1_72341	1	87282494	87286964	-	1	87283923	87284155	Hyper
Lsat_1_v5_gn_1_87340	1	109889190	109895861	-	1	109895990	109896208	Hyper
Lsat_1_v5_gn_5_101481	1	11804870	11806904	-	1	11805156	11805331	Hyper
Lsat_1_v5_gn_2_107900	2	184634491	184636190	+	2	184633823	184634001	Hyper
Lsat_1_v5_gn_2_113321	2	191955818	191960232	+	2	191956895	191957038	Hyper
Lsat_1_v5_gn_2_113341	2	191952549	191955802	+	2	191956895	191957038	Hyper
Lsat_1_v5_gn_2_128460	2	207779463	207782021	+	2	207777692	207777869	Hyper
Lsat_1_v5_gn_2_128640	2	207898756	207900147	+	2	207900754	207900903	Hyper
Lsat_1_v5_gn_2_128660	2	207901961	207906142	+	2	207900754	207900903	Hyper
Lsat_1_v5_gn_2_131280	2	211567102	211570106	-	2	211571223	211571399	Hyper
Lsat_1_v5_gn_2_132700	2	212020095	212022841	-	2	212024324	212024424	Hyper
Lsat_1_v5_gn_2_134160	2	213906831	213911231	-	2	213908477	213908825	Hyper
Lsat_1_v5_gn_2_134181	2	213905221	213907769	+	2	213908477	213908825	Hyper
Lsat_1_v5_gn_2_135200	2	214946416	214949382	-	2	214947630	214947992	Hyper
Lsat_1_v5_gn_2_135221	2	214944639	214946099	+	2	214947630	214947992	Hyper
Lsat_1_v5_gn_2_15441	2	33845520	33847802	+	2	33844205	33844312	Hyper
Lsat_1_v5_gn_2_15461	2	33650387	33652920	+	2	33653624	33653698	Hyper
Lsat_1_v5_gn_2_18921	2	41683371	41686629	-	2	41682990	41683118	Hyper
Lsat_1_v5_gn_2_43861	2	99728689	99729217	-	2	99729871	99730064	Hyper
Lsat_1_v5_gn_2_49741	2	108759373	108759699	-	2	108759762	108760154	Hyper
Lsat_1_v5_gn_2_50780	2	111458659	111459907	+	2	111461881	111461990	Hyper
Lsat_1_v5_gn_2_50801	2	111459823	111461388	-	2	111462535	111462598	Hyper
Lsat_1_v5_gn_2_53500	2	117767031	117769638	-	2	117765309	117765492	Hyper
Lsat_1_v5_gn_2_56260	2	122638604	122642108	-	2	122643992	122644401	Hyper
Lsat_1_v5_gn_2_56400	2	122467822	122469626	-	2	122470661	122471096	Hyper
Lsat_1_v5_gn_2_59421	2	126938005	126939444	-	2	126936781	126937021	Hyper
Lsat_1_v5_gn_2_59740	2	127745996	127752163	-	2	127745645	127745807	Hyper
Lsat_1_v5_gn_2_61421	2	133451176	133451970	-	2	133449843	133450022	Hyper
Lsat_1_v5_gn_2_62501	2	132223516	132227995	-	2	132229990	132230327	Hyper
Lsat_1_v5_gn_2_64201	2	135736666	135738332	-	2	135740195	135740451	Hyper
Lsat_1_v5_gn_2_64221	2	135741791	135742910	-	2	135740195	135740451	Hyper
Lsat_1_v5_gn_2_64240	2	135769059	135770059	+	2	135771161	135771315	Hyper
Lsat_1_v5_gn_2_64261	2	135772082	135774816	-	2	135771161	135771315	Hyper
Lsat_1_v5_gn_2_64981	2	134978253	134979155	+	2	134977103	134977246	Hyper
Lsat_1_v5_gn_2_66701	2	137447464	137460809	+	2	137460877	137461060	Hyper
Lsat_1_v5_gn_2_67041	2	136978029	136980005	+	2	136980422	136980720	Hyper
Lsat_1_v5_gn_2_67120	2	136927140	136929056	-	2	136927230	136927595	Hyper
Lsat_1_v5_gn_2_67140	2	136923403	136925392	-	2	136927230	136927595	Hyper
Lsat_1_v5_gn_2_69361	2	141177180	141178306	-	2	141175221	141175594	Hyper
Lsat_1_v5_gn_2_71681	2	145218857	145223394	-	2	145222147	145222438	Hyper
Lsat_1_v5_gn_2_73101	2	146951310	146954038	-	2	146955724	146955915	Hyper
Lsat_1_v5_gn_2_74860	2	148992562	148993937	+	2	148990973	148991173	Hyper
Lsat_1_v5_gn_2_74920	2	149023033	149041530	+	2	149040625	149040874	Hyper
Lsat_1_v5_gn_2_76781	2	152620116	152620556	-	2	152621147	152621234	Hyper
Lsat_1_v5_gn_2_77061	2	153666923	153668766	+	2	153668557	153668800	Hyper
Lsat_1_v5_gn_2_77500	2	153288403	153290975	-	2	153286194	153286436	Hyper
Lsat_1_v5_gn_2_79040	2	154318873	154320306	-	2	154320055	154320129	Hyper
Lsat_1_v5_gn_2_79161	2	154592805	154593625	-	2	154595218	154595415	Hyper
Lsat_1_v5_gn_2_79400	2	155141728	155145167	+	2	155146498	155146720	Hyper
Lsat_1_v5_gn_2_79421	2	155147701	155149543	-	2	155146498	155146720	Hyper
Lsat_1_v5_gn_2_80961	2	155310378	155312715	+	2	155313531	155313824	Hyper
Lsat_1_v5_gn_2_81040	2	155212888	155215005	-	2	155214715	155214839	Hyper
Lsat_1_v5_gn_2_81120	2	155200222	155201041	-	2	155202563	155203041	Hyper
Lsat_1_v5_gn_2_81141	2	155726955	155729255	-	2	155730148	155730266	Hyper
Lsat_1_v5_gn_2_82060	2	156524406	156526640	-	2	156522576	156522633	Hyper
Lsat_1_v5_gn_2_82341	2	156280646	156282598	+	2	156281093	156281217	Hyper
Lsat_1_v5_gn_2_83960	2	160316010	160318437	+	2	160320403	160320575	Hyper
Lsat_1_v5_gn_2_85480	2	161375764	161378805	+	2	161378387	161378560	Hyper
Lsat_1_v5_gn_2_87120	2	164320954	164321810	+	2	164319718	164319754	Hyper
Lsat_1_v5_gn_2_89900	2	165470068	165471924	+	2	165468818	165469010	Hyper
Lsat_1_v5_gn_2_9240	2	17779753	17792867	+	2	17792080	17792503	Hyper
Lsat_1_v5_gn_2_93120	2	171529723	171532311	+	2	171528076	171528197	Hyper
Lsat_1_v5_gn_2_93260	2	171596133	171596342	+	2	171598231	171598398	Hyper
Lsat_1_v5_gn_2_93281	2	171596526	171597236	-	2	171598231	171598398	Hyper
Lsat_1_v5_gn_2_94800	2	171374117	171380441	+	2	171372548	171372864	Hyper
Lsat_1_v5_gn_2_96641	2	174433861	174435837	-	2	174437251	174437628	Hyper
Lsat_1_v5_gn_0_18740	3	186837566	186838249	+	3	186837617	186837677	Hyper
Lsat_1_v5_gn_0_9201	3	44325037	44330975	-	3	44329132	44329236	Hyper
Lsat_1_v5_gn_3_10401	3	14982924	14986502	-	3	14987469	14987505	Hyper
Lsat_1_v5_gn_3_104620	3	173379346	173383136	+	3	173385087	173385327	Hyper
Lsat_1_v5_gn_3_107861	3	178068014	178071769	+	3	178068040	178068429	Hyper
Lsat_1_v5_gn_3_109761	3	182765730	182769705	-	3	182764192	182764648	Hyper
Lsat_1_v5_gn_3_109881	3	182923184	182923519	-	3	182923488	182923834	Hyper
Lsat_1_v5_gn_3_111381	3	185506718	185507321	+	3	185508435	185508899	Hyper
Lsat_1_v5_gn_3_111980	3	187990598	187991581	+	3	187991491	187991708	Hyper
Lsat_1_v5_gn_3_112020	3	188010840	188012038	+	3	188013147	188013405	Hyper
Lsat_1_v5_gn_3_113581	3	189096226	189096806	+	3	189097047	189097242	Hyper
Lsat_1_v5_gn_3_113940	3	188935946	188936753	-	3	188935346	188935510	Hyper
Lsat_1_v5_gn_3_114421	3	191777183	191778229	+	3	191775225	191775722	Hyper
Lsat_1_v5_gn_3_120281	3	201889931	201893682	+	3	201895241	201895505	Hyper
Lsat_1_v5_gn_3_120661	3	199498618	199507144	+	3	199499338	199499642	Hyper
Lsat_1_v5_gn_3_122660	3	208477410	208483449	-	3	208485393	208485639	Hyper
Lsat_1_v5_gn_3_122961	3	209373829	209374182	-	3	209373753	209374084	Hyper
Lsat_1_v5_gn_3_123101	3	209700184	209704646	-	3	209704568	209704807	Hyper
Lsat_1_v5_gn_3_123200	3	209298076	209309246	-	3	209297726	209297982	Hyper
Lsat_1_v5_gn_3_12921	3	17827514	17832407	-	3	17829058	17829347	Hyper
Lsat_1_v5_gn_3_130281	3	231052270	231056428	+	3	231050477	231050571	Hyper
Lsat_1_v5_gn_3_130301	3	228952948	228953604	-	3	228953364	228953405	Hyper
Lsat_1_v5_gn_3_131620	3	220356546	220366041	+	3	220365682	220365914	Hyper
Lsat_1_v5_gn_3_131641	3	220417477	220422067	-	3	220418699	220419143	Hyper
Lsat_1_v5_gn_3_132180	3	235929581	235931895	-	3	235928886	235929092	Hyper
Lsat_1_v5_gn_3_133140	3	239058128	239062116	-	3	239062945	239062990	Hyper
Lsat_1_v5_gn_3_133281	3	237832050	237843389	+	3	237831159	237831439	Hyper
Lsat_1_v5_gn_3_13441	3	20203508	20207992	+	3	20203412	20203534	Hyper
Lsat_1_v5_gn_3_135860	3	246055973	246060020	-	3	246059454	246059590	Hyper
Lsat_1_v5_gn_3_138040	3	250585200	250585550	-	3	250585455	250585529	Hyper
Lsat_1_v5_gn_3_138061	3	250578022	250583868	+	3	250585455	250585529	Hyper
Lsat_1_v5_gn_3_140241	3	255911541	255912961	+	3	255911969	255912135	Hyper
Lsat_1_v5_gn_3_140420	3	256898969	256902067	+	3	256902934	256903126	Hyper
Lsat_1_v5_gn_3_140440	3	256903116	256904148	+	3	256902934	256903126	Hyper
Lsat_1_v5_gn_3_14201	3	18437063	18444466	-	3	18444592	18444678	Hyper
Lsat_1_v5_gn_3_14241	3	18446343	18446810	-	3	18444592	18444678	Hyper
Lsat_1_v5_gn_3_15500	3	20739514	20742100	+	3	20737800	20737897	Hyper
Lsat_1_v5_gn_3_15540	3	20762017	20764942	+	3	20766811	20766948	Hyper
Lsat_1_v5_gn_3_1560	3	2099496	2100184	+	3	2100002	2100298	Hyper
Lsat_1_v5_gn_3_15600	3	21152550	21152877	+	3	21152004	21152094	Hyper
Lsat_1_v5_gn_3_15620	3	21153372	21153944	+	3	21152004	21152094	Hyper
Lsat_1_v5_gn_3_20881	3	27174205	27176986	-	3	27172934	27173299	Hyper
Lsat_1_v5_gn_3_22600	3	30715339	30716310	-	3	30714166	30714247	Hyper
Lsat_1_v5_gn_3_22620	3	30714158	30715272	-	3	30714166	30714247	Hyper
Lsat_1_v5_gn_3_22641	3	30711536	30712282	+	3	30714166	30714247	Hyper
Lsat_1_v5_gn_3_22700	3	30582503	30583835	-	3	30580922	30581149	Hyper
Lsat_1_v5_gn_3_2301	3	4668798	4671790	-	3	4673763	4674014	Hyper
Lsat_1_v5_gn_3_23280	3	30087010	30088831	-	3	30087293	30087511	Hyper
Lsat_1_v5_gn_3_23861	3	33130126	33132674	-	3	33133089	33133211	Hyper
Lsat_1_v5_gn_3_33021	3	42712284	42717462	-	3	42718571	42718618	Hyper
Lsat_1_v5_gn_3_33101	3	42823008	42825044	-	3	42824834	42824954	Hyper
Lsat_1_v5_gn_3_33121	3	42825991	42827051	-	3	42824834	42824954	Hyper
Lsat_1_v5_gn_3_36460	3	47096300	47099235	-	3	47094943	47095133	Hyper
Lsat_1_v5_gn_3_37501	3	48350307	48355589	+	3	48354831	48354982	Hyper
Lsat_1_v5_gn_3_37581	3	48327060	48336555	+	3	48335306	48335428	Hyper
Lsat_1_v5_gn_3_44860	3	57172041	57172819	-	3	57172698	57172761	Hyper
Lsat_1_v5_gn_3_45921	3	58615245	58620082	-	3	58621450	58621857	Hyper
Lsat_1_v5_gn_3_45940	3	58621728	58621952	+	3	58621450	58621857	Hyper
Lsat_1_v5_gn_3_45960	3	58622238	58623764	+	3	58624140	58624533	Hyper
Lsat_1_v5_gn_3_4660	3	7258918	7259286	-	3	7259274	7259437	Hyper
Lsat_1_v5_gn_3_4681	3	7256746	7258886	+	3	7259274	7259437	Hyper
Lsat_1_v5_gn_3_49280	3	63217659	63223598	-	3	63216796	63217148	Hyper
Lsat_1_v5_gn_3_58960	3	75682320	75689032	+	3	75689466	75689655	Hyper
Lsat_1_v5_gn_3_62580	3	73692806	73695771	-	3	73693407	73693520	Hyper
Lsat_1_v5_gn_3_64001	3	84851277	84862633	-	3	84849844	84850085	Hyper
Lsat_1_v5_gn_3_64020	3	84864987	84873109	+	3	84865708	84865985	Hyper
Lsat_1_v5_gn_3_64061	3	84910721	84914747	-	3	84913317	84913633	Hyper
Lsat_1_v5_gn_3_76860	3	104974344	104974523	-	3	104973660	104973957	Hyper
Lsat_1_v5_gn_3_79821	3	110873376	110874121	-	3	110874991	110875079	Hyper
Lsat_1_v5_gn_3_81300	3	114681858	114682181	-	3	114682338	114682467	Hyper
Lsat_1_v5_gn_3_81720	3	117310509	117311477	-	3	117310675	117310733	Hyper
Lsat_1_v5_gn_3_81820	3	117258101	117262052	-	3	117263918	117264013	Hyper
Lsat_1_v5_gn_3_8300	3	8927182	8930496	-	3	8927514	8927699	Hyper
Lsat_1_v5_gn_3_83081	3	113555900	113557180	-	3	113554918	113555111	Hyper
Lsat_1_v5_gn_3_83160	3	113683099	113688309	+	3	113682399	113682769	Hyper
Lsat_1_v5_gn_3_84861	3	121964621	121968483	-	3	121967151	121967329	Hyper
Lsat_1_v5_gn_3_85660	3	123439540	123440194	-	3	123438662	123438787	Hyper
Lsat_1_v5_gn_3_85700	3	123438137	123438493	-	3	123438662	123438787	Hyper
Lsat_1_v5_gn_3_91981	3	139394140	139404617	+	3	139395638	139395657	Hyper
Lsat_1_v5_gn_3_92640	3	139126447	139130522	+	3	139129987	139130225	Hyper
Lsat_1_v5_gn_3_92740	3	139202764	139205157	+	3	139204034	139204172	Hyper
Lsat_1_v5_gn_3_93780	3	140952568	140958462	-	3	140952350	140952761	Hyper
Lsat_1_v5_gn_3_93800	3	140951086	140951481	-	3	140952350	140952761	Hyper
Lsat_1_v5_gn_3_94141	3	140660717	140661402	+	3	140660881	140661075	Hyper
Lsat_1_v5_gn_0_35300	4	633825	634885	-	4	632341	632479	Hyper
Lsat_1_v5_gn_4_101160	4	171374835	171376066	+	4	171377293	171377401	Hyper
Lsat_1_v5_gn_4_101181	4	171377534	171377848	-	4	171377293	171377401	Hyper
Lsat_1_v5_gn_4_102100	4	173857756	173858391	-	4	173857081	173857273	Hyper
Lsat_1_v5_gn_4_102120	4	173857361	173857715	-	4	173857081	173857273	Hyper
Lsat_1_v5_gn_4_103580	4	175095443	175098903	-	4	175096460	175096556	Hyper
Lsat_1_v5_gn_4_12001	4	16920780	16923829	-	4	16923128	16923202	Hyper
Lsat_1_v5_gn_4_122721	4	218211101	218214141	-	4	218214249	218214293	Hyper
Lsat_1_v5_gn_4_122741	4	218215808	218217456	-	4	218214249	218214293	Hyper
Lsat_1_v5_gn_4_131460	4	247313252	247317295	-	4	247312489	247312681	Hyper
Lsat_1_v5_gn_4_132280	4	249263404	249266710	+	4	249265987	249266467	Hyper
Lsat_1_v5_gn_4_1420	4	384343	393747	+	4	394381	394596	Hyper
Lsat_1_v5_gn_4_148020	4	291337025	291341883	-	4	291334804	291335080	Hyper
Lsat_1_v5_gn_4_15021	4	21837575	21839274	-	4	21838519	21838646	Hyper
Lsat_1_v5_gn_4_150741	4	300851334	300856906	-	4	300858590	300858672	Hyper
Lsat_1_v5_gn_4_151120	4	299874601	299878566	-	4	299872450	299872751	Hyper
Lsat_1_v5_gn_4_151140	4	299870923	299871887	-	4	299872450	299872751	Hyper
Lsat_1_v5_gn_4_152241	4	299796017	299798386	+	4	299795117	299795209	Hyper
Lsat_1_v5_gn_4_158161	4	312429488	312432639	-	4	312428531	312428948	Hyper
Lsat_1_v5_gn_4_164620	4	331858587	331862215	+	4	331860430	331860725	Hyper
Lsat_1_v5_gn_4_164640	4	331954726	331955892	+	4	331956645	331957142	Hyper
Lsat_1_v5_gn_4_169720	4	344120369	344124667	+	4	344125647	344125738	Hyper
Lsat_1_v5_gn_4_180081	4	367237979	367239652	+	4	367241321	367241513	Hyper
Lsat_1_v5_gn_4_183980	4	372981903	372983216	+	4	372979810	372979959	Hyper
Lsat_1_v5_gn_4_186461	4	376468880	376469263	+	4	376469520	376469840	Hyper
Lsat_1_v5_gn_4_241	4	2394206	2399189	-	4	2395077	2395205	Hyper
Lsat_1_v5_gn_4_24700	4	37198217	37198408	+	4	37197505	37197663	Hyper
Lsat_1_v5_gn_4_24720	4	37198457	37198711	+	4	37197505	37197663	Hyper
Lsat_1_v5_gn_4_261	4	2399713	2404496	-	4	2399299	2399585	Hyper
Lsat_1_v5_gn_4_35081	4	51460962	51462114	-	4	51463716	51463755	Hyper
Lsat_1_v5_gn_4_35101	4	51463442	51464279	-	4	51463716	51463755	Hyper
Lsat_1_v5_gn_4_35681	4	52352867	52358063	-	4	52354190	52354252	Hyper
Lsat_1_v5_gn_4_38920	4	56775121	56778969	-	4	56773210	56773649	Hyper
Lsat_1_v5_gn_4_3900	4	5861507	5864424	+	4	5865977	5866057	Hyper
Lsat_1_v5_gn_4_3921	4	5863769	5867330	-	4	5865977	5866057	Hyper
Lsat_1_v5_gn_4_44600	4	63822220	63823904	-	4	63824944	63825118	Hyper
Lsat_1_v5_gn_4_45260	4	64580482	64581537	+	4	64580518	64580747	Hyper
Lsat_1_v5_gn_4_48081	4	71018972	71019984	+	4	71017611	71018018	Hyper
Lsat_1_v5_gn_4_48361	4	70223177	70225634	+	4	70221569	70222022	Hyper
Lsat_1_v5_gn_4_48881	4	72377880	72379581	-	4	72380466	72380812	Hyper
Lsat_1_v5_gn_4_50501	4	75073257	75118864	-	4	75120135	75120229	Hyper
Lsat_1_v5_gn_4_51380	4	76060832	76061855	+	4	76062441	76062813	Hyper
Lsat_1_v5_gn_4_56181	4	84936620	84937984	-	4	84935071	84935353	Hyper
Lsat_1_v5_gn_4_60381	4	90191437	90192137	+	4	90190091	90190223	Hyper
Lsat_1_v5_gn_4_65140	4	99693523	99698215	-	4	99692962	99693045	Hyper
Lsat_1_v5_gn_4_65161	4	99691403	99693286	+	4	99692962	99693045	Hyper
Lsat_1_v5_gn_4_73780	4	115747880	115757460	+	4	115747074	115747177	Hyper
Lsat_1_v5_gn_4_83361	4	133395771	133396582	-	4	133397408	133397795	Hyper
Lsat_1_v5_gn_4_86721	4	138050482	138050853	-	4	138050496	138050593	Hyper
Lsat_1_v5_gn_4_93600	4	153879209	153880853	-	4	153881227	153881496	Hyper
Lsat_1_v5_gn_4_99521	4	168020355	168029971	-	4	168019395	168019774	Hyper
Lsat_1_v5_gn_4_99801	4	166944357	166944735	+	4	166944523	166944590	Hyper
Lsat_1_v5_gn_5_100220	5	216944542	216947795	-	5	216948444	216948652	Hyper
Lsat_1_v5_gn_5_100681	5	218648801	218649395	+	5	218649007	218649286	Hyper
Lsat_1_v5_gn_5_101101	5	218063972	218064274	+	5	218062324	218062670	Hyper
Lsat_1_v5_gn_5_103320	5	221481837	221487481	-	5	221486165	221486301	Hyper
Lsat_1_v5_gn_5_103361	5	221470751	221475760	+	5	221470789	221470937	Hyper
Lsat_1_v5_gn_5_10461	5	20617140	20619114	+	5	20615342	20615450	Hyper
Lsat_1_v5_gn_5_106541	5	226635633	226637410	-	5	226638971	226639121	Hyper
Lsat_1_v5_gn_5_10781	5	20442278	20445173	+	5	20445077	20445354	Hyper
Lsat_1_v5_gn_5_112901	5	238151921	238153923	-	5	238154885	238155118	Hyper
Lsat_1_v5_gn_5_122081	5	245780476	245782730	-	5	245780449	245780528	Hyper
Lsat_1_v5_gn_5_122260	5	245701860	245702905	-	5	245702145	245702385	Hyper
Lsat_1_v5_gn_5_122320	5	245663862	245664712	-	5	245665568	245665777	Hyper
Lsat_1_v5_gn_5_122340	5	245663078	245663796	-	5	245665568	245665777	Hyper
Lsat_1_v5_gn_5_147300	5	280179374	280181709	+	5	280178778	280179077	Hyper
Lsat_1_v5_gn_5_148021	5	283106784	283107310	+	5	283106923	283107026	Hyper
Lsat_1_v5_gn_5_148040	5	283103883	283107247	-	5	283106923	283107026	Hyper
Lsat_1_v5_gn_5_151540	5	287424858	287425175	+	5	287426723	287426915	Hyper
Lsat_1_v5_gn_5_158521	5	295698882	295699208	+	5	295696653	295696888	Hyper
Lsat_1_v5_gn_5_160700	5	299500853	299503906	+	5	299505879	299506027	Hyper
Lsat_1_v5_gn_5_160741	5	299530299	299533890	-	5	299534539	299534903	Hyper
Lsat_1_v5_gn_5_163720	5	303818507	303820690	+	5	303821662	303821914	Hyper
Lsat_1_v5_gn_5_164901	5	305393049	305393526	+	5	305392420	305392617	Hyper
Lsat_1_v5_gn_5_164920	5	305388521	305391763	-	5	305388709	305388933	Hyper
Lsat_1_v5_gn_5_165440	5	304671856	304674565	+	5	304674842	304675207	Hyper
Lsat_1_v5_gn_5_165461	5	304675978	304680420	-	5	304674842	304675207	Hyper
Lsat_1_v5_gn_5_166341	5	306450236	306455800	-	5	306456493	306456640	Hyper
Lsat_1_v5_gn_5_166360	5	306457834	306458616	+	5	306456493	306456640	Hyper
Lsat_1_v5_gn_5_171460	5	314450071	314452100	-	5	314452788	314452851	Hyper
Lsat_1_v5_gn_5_172161	5	314043981	314048731	+	5	314048391	314048503	Hyper
Lsat_1_v5_gn_5_182881	5	327256928	327259850	-	5	327257622	327258022	Hyper
Lsat_1_v5_gn_5_183381	5	328110451	328112028	+	5	328112650	328112679	Hyper
Lsat_1_v5_gn_5_183421	5	328072223	328074271	+	5	328075809	328076054	Hyper
Lsat_1_v5_gn_5_183540	5	327955259	327958461	-	5	327953327	327953643	Hyper
Lsat_1_v5_gn_5_2460	5	5177634	5180764	-	5	5182436	5182630	Hyper
Lsat_1_v5_gn_5_3260	5	5586699	5588407	-	5	5587843	5587912	Hyper
Lsat_1_v5_gn_5_43080	5	94888800	94889693	-	5	94887093	94887329	Hyper
Lsat_1_v5_gn_5_43100	5	94844414	94845292	-	5	94845411	94845494	Hyper
Lsat_1_v5_gn_5_45800	5	108778939	108788166	+	5	108789157	108789310	Hyper
Lsat_1_v5_gn_5_48640	5	96616299	96621515	+	5	96614450	96614567	Hyper
Lsat_1_v5_gn_5_53440	5	120905747	120910999	+	5	120909290	120909782	Hyper
Lsat_1_v5_gn_5_53461	5	121021157	121021800	-	5	121020942	121021176	Hyper
Lsat_1_v5_gn_5_54581	5	125210115	125211755	+	5	125211462	125211666	Hyper
Lsat_1_v5_gn_5_54661	5	125902332	125918960	+	5	125919466	125919714	Hyper
Lsat_1_v5_gn_5_54940	5	124597733	124612524	+	5	124597198	124597458	Hyper
Lsat_1_v5_gn_5_60380	5	136423431	136428728	-	5	136424836	136425064	Hyper
Lsat_1_v5_gn_5_61061	5	139627610	139629360	+	5	139625746	139625868	Hyper
Lsat_1_v5_gn_5_61080	5	139621202	139624977	-	5	139625746	139625868	Hyper
Lsat_1_v5_gn_5_64821	5	147710563	147713993	-	5	147713663	147713679	Hyper
Lsat_1_v5_gn_5_64841	5	147715269	147717266	-	5	147713663	147713679	Hyper
Lsat_1_v5_gn_5_65361	5	144921842	144929584	-	5	144931071	144931241	Hyper
Lsat_1_v5_gn_5_67500	5	153075274	153080746	-	5	153076288	153076357	Hyper
Lsat_1_v5_gn_5_67961	5	154264543	154266482	-	5	154267337	154267513	Hyper
Lsat_1_v5_gn_5_69681	5	159952308	159959057	-	5	159959576	159959614	Hyper
Lsat_1_v5_gn_5_75881	5	166299836	166300294	+	5	166299924	166299991	Hyper
Lsat_1_v5_gn_5_86481	5	193119588	193119743	-	5	193121338	193121442	Hyper
Lsat_1_v5_gn_5_8681	5	16092261	16093504	+	5	16091896	16092193	Hyper
Lsat_1_v5_gn_5_900	5	1872761	1873156	+	5	1872881	1873207	Hyper
Lsat_1_v5_gn_5_97760	5	213230121	213230669	-	5	213230683	213230952	Hyper
Lsat_1_v5_gn_5_97801	5	213129185	213129433	+	5	213129811	213129867	Hyper
Lsat_1_v5_gn_5_98801	5	214694672	214698808	+	5	214700626	214701083	Hyper
Lsat_1_v5_gn_5_99240	5	215549244	215551684	+	5	215552274	215552465	Hyper
Lsat_1_v5_gn_5_99261	5	215563414	215566122	-	5	215561510	215561865	Hyper
Lsat_1_v5_gn_5_99361	5	215762301	215764423	-	5	215763865	215764049	Hyper
Lsat_1_v5_gn_5_9980	5	20298946	20303345	+	5	20302409	20302641	Hyper
Lsat_1_v5_gn_7_61781	5	293222559	293223035	-	5	293223163	293223398	Hyper
Lsat_1_v5_gn_9_27081	5	41255571	41257074	+	5	41254067	41254189	Hyper
Lsat_1_v5_gn_0_15540	6	88166763	88167280	+	6	88166207	88166382	Hyper
Lsat_1_v5_gn_0_15561	6	88167313	88167531	-	6	88166207	88166382	Hyper
Lsat_1_v5_gn_0_15580	6	88167432	88170299	+	6	88166207	88166382	Hyper
Lsat_1_v5_gn_0_41560	6	88154358	88156287	-	6	88156263	88156346	Hyper
Lsat_1_v5_gn_0_41580	6	88152144	88152987	-	6	88154012	88154194	Hyper
Lsat_1_v5_gn_0_41600	6	88149241	88151422	-	6	88151218	88151301	Hyper
Lsat_1_v5_gn_6_101740	6	166247085	166256251	+	6	166255048	166255218	Hyper
Lsat_1_v5_gn_6_103981	6	169658058	169661310	-	6	169662700	169663018	Hyper
Lsat_1_v5_gn_6_104000	6	169660678	169661880	+	6	169662700	169663018	Hyper
Lsat_1_v5_gn_6_104860	6	173770218	173779430	+	6	173778282	173778417	Hyper
Lsat_1_v5_gn_6_104880	6	173780129	173783599	+	6	173778282	173778417	Hyper
Lsat_1_v5_gn_6_107121	6	175041274	175045349	+	6	175045131	175045203	Hyper
Lsat_1_v5_gn_6_10820	6	14857520	14861370	+	6	14862727	14862799	Hyper
Lsat_1_v5_gn_6_111460	6	184275373	184275633	-	6	184274834	184275167	Hyper
Lsat_1_v5_gn_6_111600	6	184087157	184089271	-	6	184086650	184086969	Hyper
Lsat_1_v5_gn_6_112541	6	184374922	184376072	-	6	184374236	184374591	Hyper
Lsat_1_v5_gn_6_113481	6	185241136	185246255	-	6	185239808	185240005	Hyper
Lsat_1_v5_gn_6_113561	6	185335307	185337856	-	6	185339739	185340202	Hyper
Lsat_1_v5_gn_6_11541	6	15325094	15330530	-	6	15325274	15325468	Hyper
Lsat_1_v5_gn_6_117180	6	191622583	191626282	-	6	191627445	191627648	Hyper
Lsat_1_v5_gn_6_20940	6	28047991	28053751	+	6	28048081	28048208	Hyper
Lsat_1_v5_gn_6_22121	6	28674450	28685420	+	6	28673407	28673632	Hyper
Lsat_1_v5_gn_6_27941	6	38214696	38221696	-	6	38222318	38222565	Hyper
Lsat_1_v5_gn_6_29561	6	41564809	41566573	+	6	41564023	41564147	Hyper
Lsat_1_v5_gn_6_29580	6	41560937	41562921	-	6	41564023	41564147	Hyper
Lsat_1_v5_gn_6_2961	6	4354367	4354858	+	6	4353599	4353642	Hyper
Lsat_1_v5_gn_6_2981	6	4350703	4352750	+	6	4353599	4353642	Hyper
Lsat_1_v5_gn_6_33960	6	45737742	45742987	+	6	45735943	45736063	Hyper
Lsat_1_v5_gn_6_44580	6	59228659	59231272	-	6	59231920	59232058	Hyper
Lsat_1_v5_gn_6_68900	6	103074828	103078323	-	6	103076521	103076777	Hyper
Lsat_1_v5_gn_6_68921	6	103065007	103074621	+	6	103076521	103076777	Hyper
Lsat_1_v5_gn_6_6920	6	9715663	9715929	+	6	9717214	9717451	Hyper
Lsat_1_v5_gn_6_6941	6	9716011	9720974	-	6	9717214	9717451	Hyper
Lsat_1_v5_gn_6_74361	6	124683761	124687748	+	6	124683040	124683366	Hyper
Lsat_1_v5_gn_6_74680	6	124163697	124164743	+	6	124163805	124163900	Hyper
Lsat_1_v5_gn_6_74700	6	124164759	124165485	+	6	124163805	124163900	Hyper
Lsat_1_v5_gn_6_77221	6	126366725	126376439	-	6	126377055	126377238	Hyper
Lsat_1_v5_gn_6_78300	6	129251270	129252326	+	6	129250844	129250937	Hyper
Lsat_1_v5_gn_6_78560	6	130407030	130407809	+	6	130408441	130408483	Hyper
Lsat_1_v5_gn_6_79200	6	130092813	130093013	+	6	130093900	130094123	Hyper
Lsat_1_v5_gn_6_79381	6	130852291	130854402	+	6	130851181	130851225	Hyper
Lsat_1_v5_gn_6_79980	6	130973584	130975732	-	6	130977521	130977941	Hyper
Lsat_1_v5_gn_6_80480	6	133360276	133362072	+	6	133362823	133362951	Hyper
Lsat_1_v5_gn_6_82001	6	136088437	136088736	-	6	136086808	136086833	Hyper
Lsat_1_v5_gn_6_85780	6	140576794	140577711	+	6	140579444	140579762	Hyper
Lsat_1_v5_gn_6_96960	6	158466398	158467619	-	6	158469023	158469090	Hyper
Lsat_1_v5_gn_6_98760	6	159786233	159789116	-	6	159785482	159785802	Hyper
Lsat_1_v5_gn_7_13481	7	17296180	17301125	+	7	17294397	17294573	Hyper
Lsat_1_v5_gn_7_15100	7	18959560	18963731	+	7	18964944	18965125	Hyper
Lsat_1_v5_gn_7_15121	7	18963765	18967117	-	7	18964944	18965125	Hyper
Lsat_1_v5_gn_7_16340	7	20203594	20207349	-	7	20208102	20208141	Hyper
Lsat_1_v5_gn_7_16701	7	19736837	19738320	+	7	19734874	19735185	Hyper
Lsat_1_v5_gn_7_18081	7	22768832	22773042	-	7	22767252	22767427	Hyper
Lsat_1_v5_gn_7_2120	7	3249215	3252433	+	7	3252102	3252287	Hyper
Lsat_1_v5_gn_7_2761	7	1682930	1687559	+	7	1687955	1688297	Hyper
Lsat_1_v5_gn_7_30600	7	44429219	44435737	+	7	44434794	44434891	Hyper
Lsat_1_v5_gn_7_31581	7	41701000	41708885	+	7	41700019	41700225	Hyper
Lsat_1_v5_gn_7_35581	7	48730305	48733692	+	7	48729932	48730213	Hyper
Lsat_1_v5_gn_7_37400	7	51511645	51513553	+	7	51510513	51510563	Hyper
Lsat_1_v5_gn_7_37981	7	53094107	53096207	+	7	53097516	53097923	Hyper
Lsat_1_v5_gn_7_41280	7	57033032	57033827	+	7	57035533	57035805	Hyper
Lsat_1_v5_gn_7_45180	7	60139638	60141487	-	7	60139505	60139608	Hyper
Lsat_1_v5_gn_7_60080	7	86895679	86897582	+	7	86896572	86896740	Hyper
Lsat_1_v5_gn_7_64221	7	93296971	93301789	+	7	93295799	93295966	Hyper
Lsat_1_v5_gn_7_7941	7	7281621	7281999	+	7	7279726	7279977	Hyper
Lsat_1_v5_gn_7_8140	7	7152534	7153292	-	7	7152258	7152369	Hyper
Lsat_1_v5_gn_7_81821	7	137332261	137335349	-	7	137332743	137332825	Hyper
Lsat_1_v5_gn_7_82120	7	137875595	137877480	+	7	137878029	137878062	Hyper
Lsat_1_v5_gn_7_8760	7	10080101	10083116	+	7	10081409	10081589	Hyper
Lsat_1_v5_gn_7_88881	7	151324467	151328113	-	7	151326449	151326483	Hyper
Lsat_1_v5_gn_7_89500	7	150763476	150764546	-	7	150765911	150766135	Hyper
Lsat_1_v5_gn_7_92061	7	155270156	155277293	-	7	155268113	155268188	Hyper
Lsat_1_v5_gn_7_94440	7	160947010	160954392	-	7	160945924	160945986	Hyper
Lsat_1_v5_gn_7_96680	7	164871930	164872142	-	7	164870805	164870849	Hyper
Lsat_1_v5_gn_7_96720	7	164866482	164869048	-	7	164868313	164868442	Hyper
Lsat_1_v5_gn_7_97781	7	165640955	165644414	+	7	165645917	165646208	Hyper
Lsat_1_v5_gn_8_101421	8	150517609	150518049	+	8	150516182	150516472	Hyper
Lsat_1_v5_gn_8_102380	8	153531614	153533982	-	8	153533799	153534054	Hyper
Lsat_1_v5_gn_8_117180	8	180894679	180896891	-	8	180892940	180893134	Hyper
Lsat_1_v5_gn_8_119020	8	182728457	182729113	-	8	182726283	182726472	Hyper
Lsat_1_v5_gn_8_119040	8	182725063	182725524	-	8	182726283	182726472	Hyper
Lsat_1_v5_gn_8_12041	8	17245955	17249941	-	8	17244380	17244477	Hyper
Lsat_1_v5_gn_8_124080	8	191456135	191459205	+	8	191454689	191454736	Hyper
Lsat_1_v5_gn_8_124560	8	190994130	190995546	+	8	190995607	190995967	Hyper
Lsat_1_v5_gn_8_134801	8	216476450	216480272	+	8	216476467	216476613	Hyper
Lsat_1_v5_gn_8_134881	8	217397294	217398399	-	8	217400139	217400198	Hyper
Lsat_1_v5_gn_8_140460	8	232051623	232052496	+	8	232052126	232052563	Hyper
Lsat_1_v5_gn_8_147260	8	248257431	248259544	-	8	248256178	248256212	Hyper
Lsat_1_v5_gn_8_14841	8	18962428	18964254	-	8	18965482	18965971	Hyper
Lsat_1_v5_gn_8_149161	8	253773371	253774912	+	8	253775857	253776151	Hyper
Lsat_1_v5_gn_8_152601	8	263542850	263550043	-	8	263549516	263549617	Hyper
Lsat_1_v5_gn_8_156761	8	270985152	270987708	-	8	270986161	270986327	Hyper
Lsat_1_v5_gn_8_19261	8	25325872	25327641	-	8	25325349	25325602	Hyper
Lsat_1_v5_gn_8_1941	8	4714136	4715155	-	8	4714752	4714771	Hyper
Lsat_1_v5_gn_8_20161	8	24852533	24855669	+	8	24850391	24850618	Hyper
Lsat_1_v5_gn_8_22541	8	31087830	31088233	-	8	31087126	31087503	Hyper
Lsat_1_v5_gn_8_23480	8	30301547	30302836	-	8	30300767	30301222	Hyper
Lsat_1_v5_gn_8_24060	8	29730794	29734509	+	8	29736461	29736651	Hyper
Lsat_1_v5_gn_8_43780	8	60938361	60938994	+	8	60936085	60936506	Hyper
Lsat_1_v5_gn_8_45421	8	64907200	64907995	-	8	64906608	64906835	Hyper
Lsat_1_v5_gn_8_46500	8	63143232	63146758	-	8	63145866	63145941	Hyper
Lsat_1_v5_gn_8_47400	8	66864795	66869730	+	8	66870947	66871228	Hyper
Lsat_1_v5_gn_8_5240	8	6270727	6271144	-	8	6272756	6273105	Hyper
Lsat_1_v5_gn_8_56821	8	79200464	79202231	-	8	79202392	79202487	Hyper
Lsat_1_v5_gn_8_58860	8	82400482	82402478	+	8	82403596	82403868	Hyper
Lsat_1_v5_gn_8_74041	8	264480250	264486098	+	8	264485119	264485205	Hyper
Lsat_1_v5_gn_8_76080	8	113543231	113544544	-	8	113545737	113545886	Hyper
Lsat_1_v5_gn_8_7881	8	11789783	11791466	-	8	11790776	11790900	Hyper
Lsat_1_v5_gn_8_94141	8	135486693	135490136	-	8	135488396	135488501	Hyper
Lsat_1_v5_gn_8_97340	8	141806691	141807286	-	8	141805590	141805710	Hyper
Lsat_1_v5_gn_8_97380	8	141804137	141805649	-	8	141805590	141805710	Hyper
Lsat_1_v5_gn_0_29740	9	63800503	63800760	-	9	63801127	63801236	Hyper
Lsat_1_v5_gn_0_29760	9	63796665	63799388	-	9	63801127	63801236	Hyper
Lsat_1_v5_gn_0_7521	9	53297016	53298100	+	9	53295854	53295964	Hyper
Lsat_1_v5_gn_0_7541	9	53291855	53296489	+	9	53295854	53295964	Hyper
Lsat_1_v5_gn_0_7581	9	53232038	53235864	+	9	53237342	53237681	Hyper
Lsat_1_v5_gn_9_100380	9	160886246	160888153	-	9	160884755	160885102	Hyper
Lsat_1_v5_gn_9_100420	9	160868830	160870447	-	9	160872320	160872463	Hyper
Lsat_1_v5_gn_9_101721	9	161153375	161153803	+	9	161153810	161154083	Hyper
Lsat_1_v5_gn_9_10921	9	14205360	14206795	+	9	14206517	14206585	Hyper
Lsat_1_v5_gn_9_116181	9	192676176	192678452	+	9	192673942	192674246	Hyper
Lsat_1_v5_gn_9_116540	9	191609731	191610536	-	9	191610713	191610825	Hyper
Lsat_1_v5_gn_9_12020	9	13699753	13701390	+	9	13701508	13701617	Hyper
Lsat_1_v5_gn_9_13521	9	18414222	18414431	-	9	18415224	18415438	Hyper
Lsat_1_v5_gn_9_13540	9	18417026	18420499	+	9	18415224	18415438	Hyper
Lsat_1_v5_gn_9_13880	9	18856157	18863592	+	9	18856498	18856815	Hyper
Lsat_1_v5_gn_9_15361	9	17883426	17884671	-	9	17881428	17881463	Hyper
Lsat_1_v5_gn_9_18681	9	20214224	20216119	-	9	20216144	20216279	Hyper
Lsat_1_v5_gn_9_20601	9	22422148	22423391	+	9	22421432	22421566	Hyper
Lsat_1_v5_gn_9_25761	9	28984156	28985837	-	9	28987310	28987533	Hyper
Lsat_1_v5_gn_9_3041	9	4182355	4184441	-	9	4180273	4180537	Hyper
Lsat_1_v5_gn_9_35780	9	39416338	39421353	-	9	39417444	39417500	Hyper
Lsat_1_v5_gn_9_41020	9	45248194	45248556	+	9	45249836	45250040	Hyper
Lsat_1_v5_gn_9_41041	9	45250207	45251080	-	9	45249836	45250040	Hyper
Lsat_1_v5_gn_9_42020	9	45600478	45605147	+	9	45603980	45604101	Hyper
Lsat_1_v5_gn_9_4420	9	1103835	1108253	-	9	1102350	1102647	Hyper
Lsat_1_v5_gn_9_4440	9	1097697	1100441	-	9	1102350	1102647	Hyper
Lsat_1_v5_gn_9_4480	9	1063436	1066226	-	9	1068090	1068319	Hyper
Lsat_1_v5_gn_9_45401	9	49875583	49879166	+	9	49875972	49876046	Hyper
Lsat_1_v5_gn_9_47180	9	52417308	52418710	-	9	52419919	52420056	Hyper
Lsat_1_v5_gn_9_4800	9	3345029	3347448	-	9	3346940	3347059	Hyper
Lsat_1_v5_gn_9_48281	9	56734648	56738013	-	9	56733068	56733341	Hyper
Lsat_1_v5_gn_9_48641	9	57121670	57126952	-	9	57127057	57127143	Hyper
Lsat_1_v5_gn_9_5181	9	460816	465092	+	9	460436	460602	Hyper
Lsat_1_v5_gn_9_5941	9	2395790	2399168	+	9	2396058	2396205	Hyper
Lsat_1_v5_gn_9_60841	9	76456267	76461881	+	9	76460586	76460865	Hyper
Lsat_1_v5_gn_9_6220	9	9066856	9068371	-	9	9069938	9070286	Hyper
Lsat_1_v5_gn_9_63441	9	79515923	79521492	+	9	79515127	79515382	Hyper
Lsat_1_v5_gn_9_64740	9	81186945	81187172	+	9	81185851	81185988	Hyper
Lsat_1_v5_gn_9_76000	9	105485899	105490984	+	9	105491427	105491515	Hyper
Lsat_1_v5_gn_9_92340	9	144706999	144708719	-	9	144704734	144705007	Hyper
Lsat_1_v5_gn_9_93721	9	146227918	146229049	-	9	146230043	146230334	Hyper
Lsat_1_v5_gn_9_94160	9	146644032	146646148	+	9	146645350	146645543	Hyper
Lsat_1_v5_gn_9_97840	9	156016456	156021058	+	9	156015963	156016075	Hyper
Lsat_1_v5_gn_9_99081	9	157621681	157623658	+	9	157620569	157620800	Hyper
Lsat_1_v5_gn_9_99560	9	157827216	157848043	-	9	157825393	157825554	Hyper
Lsat_1_v5_gn_9_99920	9	159837865	159838026	-	9	159836599	159836894	Hyper
Lsat_1_v5_gn_0_14641	0	12775460	12778730	-	0	12773467	12773507	Hypo
Lsat_1_v5_gn_1_12161	1	14000470	14007903	-	1	14008015	14008169	Hypo
Lsat_1_v5_gn_1_123481	1	198168665	198172751	+	1	198168494	198168773	Hypo
Lsat_1_v5_gn_1_13041	1	14541392	14542780	-	1	14542155	14542339	Hypo
Lsat_1_v5_gn_1_13061	1	14544078	14545475	-	1	14542155	14542339	Hypo
Lsat_1_v5_gn_1_13241	1	14811296	14817194	-	1	14817130	14817228	Hypo
Lsat_1_v5_gn_1_20420	1	24628437	24629143	+	1	24628197	24628455	Hypo
Lsat_1_v5_gn_1_28661	1	33122779	33124479	+	1	33121382	33121489	Hypo
Lsat_1_v5_gn_1_46400	1	53331985	53334317	+	1	53334895	53334974	Hypo
Lsat_1_v5_gn_1_46420	1	53334479	53335937	+	1	53334895	53334974	Hypo
Lsat_1_v5_gn_1_46441	1	53336137	53337368	-	1	53334895	53334974	Hypo
Lsat_1_v5_gn_1_50480	1	59076213	59077717	-	1	59076813	59076917	Hypo
Lsat_1_v5_gn_1_50801	1	58827689	58829059	+	1	58828600	58828749	Hypo
Lsat_1_v5_gn_1_68160	1	80196338	80200741	+	1	80197600	80197716	Hypo
Lsat_1_v5_gn_2_100781	2	178891286	178898685	-	2	178898658	178898699	Hypo
Lsat_1_v5_gn_2_102320	2	180316730	180320020	+	2	180315993	180316011	Hypo
Lsat_1_v5_gn_2_113181	2	190600803	190603219	+	2	190600085	190600152	Hypo
Lsat_1_v5_gn_2_113261	2	192025221	192028785	+	2	192024258	192024457	Hypo
Lsat_1_v5_gn_2_115141	2	193730797	193732951	-	2	193734398	193734562	Hypo
Lsat_1_v5_gn_2_124260	2	203490251	203497134	+	2	203495473	203495963	Hypo
Lsat_1_v5_gn_2_127641	2	206188067	206188447	+	2	206188208	206188242	Hypo
Lsat_1_v5_gn_2_132361	2	212205672	212209333	+	2	212205632	212205951	Hypo
Lsat_1_v5_gn_2_134420	2	213501446	213508270	-	2	213500233	213500350	Hypo
Lsat_1_v5_gn_2_22161	2	49397122	49397883	-	2	49397796	49397873	Hypo
Lsat_1_v5_gn_2_37560	2	89572291	89574361	+	2	89571897	89571922	Hypo
Lsat_1_v5_gn_2_38880	2	85151947	85152558	-	2	85154542	85154672	Hypo
Lsat_1_v5_gn_2_43440	2	98025698	98025886	+	2	98026041	98026089	Hypo
Lsat_1_v5_gn_2_43461	2	98026477	98028909	-	2	98026041	98026089	Hypo
Lsat_1_v5_gn_2_58821	2	126325156	126330782	-	2	126326795	126326893	Hypo
Lsat_1_v5_gn_2_62741	2	133108993	133110909	+	2	133109667	133109753	Hypo
Lsat_1_v5_gn_2_63120	2	132598076	132601625	-	2	132601397	132601536	Hypo
Lsat_1_v5_gn_2_63881	2	134098565	134100770	+	2	134097687	134097722	Hypo
Lsat_1_v5_gn_2_66341	2	138790230	138792408	+	2	138788548	138788629	Hypo
Lsat_1_v5_gn_2_66360	2	138787070	138788148	-	2	138788548	138788629	Hypo
Lsat_1_v5_gn_2_74860	2	148992562	148993937	+	2	148993758	148993863	Hypo
Lsat_1_v5_gn_2_74881	2	148995384	148998968	-	2	148993758	148993863	Hypo
Lsat_1_v5_gn_2_74900	2	148999823	149000854	+	2	149001506	149001741	Hypo
Lsat_1_v5_gn_2_83960	2	160316010	160318437	+	2	160315937	160315962	Hypo
Lsat_1_v5_gn_2_85561	2	161500149	161502520	-	2	161498014	161498369	Hypo
Lsat_1_v5_gn_2_87700	2	166463348	166466000	-	2	166461987	166462115	Hypo
Lsat_1_v5_gn_2_87721	2	166461551	166463306	+	2	166461987	166462115	Hypo
Lsat_1_v5_gn_2_87740	2	166458764	166461121	-	2	166461987	166462115	Hypo
Lsat_1_v5_gn_2_91561	2	169920443	169920730	+	2	169918735	169918789	Hypo
Lsat_1_v5_gn_2_91720	2	169769692	169772617	-	2	169769658	169769691	Hypo
Lsat_1_v5_gn_2_92920	2	171435439	171438795	+	2	171433490	171433623	Hypo
Lsat_1_v5_gn_2_94701	2	171983831	171986796	+	2	171982734	171982869	Hypo
Lsat_1_v5_gn_2_94721	2	171978240	171982335	+	2	171982734	171982869	Hypo
Lsat_1_v5_gn_3_105000	3	171363743	171365406	-	3	171364337	171364516	Hypo
Lsat_1_v5_gn_3_11060	3	15483656	15485603	+	3	15482920	15483043	Hypo
Lsat_1_v5_gn_3_112861	3	189287492	189288136	-	3	189287837	189287879	Hypo
Lsat_1_v5_gn_3_113581	3	189096226	189096806	+	3	189095992	189096147	Hypo
Lsat_1_v5_gn_3_119441	3	200873528	200876669	-	3	200873786	200873826	Hypo
Lsat_1_v5_gn_3_121940	3	204327502	204328350	+	3	204327204	204327453	Hypo
Lsat_1_v5_gn_3_135061	3	244922948	244928397	+	3	244923697	244923943	Hypo
Lsat_1_v5_gn_3_135080	3	244919172	244921837	-	3	244923697	244923943	Hypo
Lsat_1_v5_gn_3_138621	3	250643994	250645783	+	3	250642183	250642458	Hypo
Lsat_1_v5_gn_3_138900	3	252150561	252153672	+	3	252152912	252152992	Hypo
Lsat_1_v5_gn_3_14201	3	18437063	18444466	-	3	18435356	18435398	Hypo
Lsat_1_v5_gn_3_14980	3	19275912	19276223	+	3	19276618	19276691	Hypo
Lsat_1_v5_gn_3_15040	3	19313726	19313878	+	3	19314146	19314212	Hypo
Lsat_1_v5_gn_3_16621	3	22323427	22324509	-	3	22325562	22325667	Hypo
Lsat_1_v5_gn_3_16641	3	22325556	22328684	-	3	22325562	22325667	Hypo
Lsat_1_v5_gn_3_19420	3	26938868	26942289	+	3	26943907	26943992	Hypo
Lsat_1_v5_gn_3_24520	3	32715338	32715541	+	3	32715472	32715534	Hypo
Lsat_1_v5_gn_3_25521	3	34071876	34079080	+	3	34079786	34079881	Hypo
Lsat_1_v5_gn_3_25800	3	34551933	34555176	+	3	34556681	34556886	Hypo
Lsat_1_v5_gn_3_27360	3	37001641	37003377	+	3	37005368	37005425	Hypo
Lsat_1_v5_gn_3_27380	3	37005250	37006420	+	3	37005477	37005648	Hypo
Lsat_1_v5_gn_3_27560	3	37190882	37193689	+	3	37194873	37195027	Hypo
Lsat_1_v5_gn_3_28040	3	36401371	36402883	+	3	36404115	36404450	Hypo
Lsat_1_v5_gn_3_33741	3	44952478	44955037	+	3	44954498	44954656	Hypo
Lsat_1_v5_gn_3_34861	3	46275389	46290868	+	3	46290134	46290510	Hypo
Lsat_1_v5_gn_3_36141	3	47381713	47383087	+	3	47380873	47380977	Hypo
Lsat_1_v5_gn_3_36161	3	47373273	47379508	+	3	47380873	47380977	Hypo
Lsat_1_v5_gn_3_36180	3	47306429	47312556	-	3	47305731	47305879	Hypo
Lsat_1_v5_gn_3_40920	3	51068112	51068579	-	3	51066344	51066555	Hypo
Lsat_1_v5_gn_3_40940	3	51065352	51068109	-	3	51066344	51066555	Hypo
Lsat_1_v5_gn_3_40960	3	51060881	51061920	-	3	51061454	51061502	Hypo
Lsat_1_v5_gn_3_43301	3	55497128	55507755	-	3	55497880	55497960	Hypo
Lsat_1_v5_gn_3_47700	3	60022368	60029061	+	3	60022750	60023199	Hypo
Lsat_1_v5_gn_3_67061	3	88023226	88026306	+	3	88022954	88023002	Hypo
Lsat_1_v5_gn_3_68860	3	93148846	93149940	-	3	93151525	93151796	Hypo
Lsat_1_v5_gn_3_76781	3	104912669	104913678	-	3	104911806	104911871	Hypo
Lsat_1_v5_gn_3_81501	3	114265365	114265541	+	3	114265439	114265582	Hypo
Lsat_1_v5_gn_3_82201	3	116199226	116199693	+	3	116198781	116198905	Hypo
Lsat_1_v5_gn_3_83880	3	120113425	120113715	-	3	120112709	120112928	Hypo
Lsat_1_v5_gn_3_83900	3	120111093	120111467	-	3	120112709	120112928	Hypo
Lsat_1_v5_gn_3_91520	3	137498828	137499746	+	3	137499753	137499952	Hypo
Lsat_1_v5_gn_3_92901	3	141158775	141162222	-	3	141161757	141161797	Hypo
Lsat_1_v5_gn_3_94041	3	140773761	140777686	+	3	140776855	140776898	Hypo
Lsat_1_v5_gn_3_94181	3	140579533	140594190	+	3	140594545	140594677	Hypo
Lsat_1_v5_gn_3_95940	3	153432415	153434724	-	3	153432867	153432976	Hypo
Lsat_1_v5_gn_3_97841	3	154035305	154035616	-	3	154033452	154033533	Hypo
Lsat_1_v5_gn_4_101541	4	172012240	172012578	-	4	172010976	172011190	Hypo
Lsat_1_v5_gn_4_118180	4	210994228	210995667	-	4	210995643	210995727	Hypo
Lsat_1_v5_gn_4_14040	4	21737783	21743245	-	4	21738072	21738147	Hypo
Lsat_1_v5_gn_4_162700	4	327593271	327595981	+	4	327595392	327595489	Hypo
Lsat_1_v5_gn_4_16361	4	23499148	23499348	-	4	23499664	23499799	Hypo
Lsat_1_v5_gn_4_166381	4	336067341	336067970	-	4	336068187	336068279	Hypo
Lsat_1_v5_gn_4_167321	4	340290867	340292217	+	4	340292723	340292828	Hypo
Lsat_1_v5_gn_4_172940	4	350854674	350856688	+	4	350855821	350855887	Hypo
Lsat_1_v5_gn_4_180961	4	368694072	368697191	-	4	368693093	368693234	Hypo
Lsat_1_v5_gn_4_182060	4	370337319	370339581	+	4	370339091	370339488	Hypo
Lsat_1_v5_gn_4_182080	4	370339637	370341831	+	4	370339091	370339488	Hypo
Lsat_1_v5_gn_4_183381	4	372769554	372775175	+	4	372769097	372769376	Hypo
Lsat_1_v5_gn_4_183401	4	372764814	372768500	+	4	372769097	372769376	Hypo
Lsat_1_v5_gn_4_185780	4	374731641	374741524	-	4	374741473	374741667	Hypo
Lsat_1_v5_gn_4_2021	4	1975165	1977528	-	4	1974930	1975113	Hypo
Lsat_1_v5_gn_4_221	4	2361405	2368249	-	4	2360899	2361241	Hypo
Lsat_1_v5_gn_4_3040	4	4157636	4163136	-	4	4157102	4157246	Hypo
Lsat_1_v5_gn_4_33981	4	51071428	51072990	+	4	51071549	51071658	Hypo
Lsat_1_v5_gn_4_4600	4	7225034	7225360	+	4	7223064	7223474	Hypo
Lsat_1_v5_gn_4_50141	4	74615972	74618834	-	4	74614509	74614803	Hypo
Lsat_1_v5_gn_4_50881	4	75602596	75604246	-	4	75603709	75603785	Hypo
Lsat_1_v5_gn_4_64821	4	100089965	100092722	+	4	100090745	100090793	Hypo
Lsat_1_v5_gn_4_67040	4	105146395	105149438	-	4	105148007	105148072	Hypo
Lsat_1_v5_gn_4_70820	4	109584470	109587051	+	4	109586403	109586546	Hypo
Lsat_1_v5_gn_4_70901	4	109636258	109639317	-	4	109636716	109636927	Hypo
Lsat_1_v5_gn_4_99201	4	164815581	164820631	+	4	164821504	164821772	Hypo
Lsat_1_v5_gn_5_10700	5	20496205	20505563	-	5	20497413	20497588	Hypo
Lsat_1_v5_gn_5_110320	5	230060499	230062041	+	5	230063130	230063236	Hypo
Lsat_1_v5_gn_5_110341	5	230062258	230068348	-	5	230063130	230063236	Hypo
Lsat_1_v5_gn_5_127001	5	252783661	252786449	+	5	252787002	252787121	Hypo
Lsat_1_v5_gn_5_131580	5	255646498	255662920	+	5	255663157	255663338	Hypo
Lsat_1_v5_gn_5_132420	5	257130714	257134605	+	5	257131745	257131800	Hypo
Lsat_1_v5_gn_5_142580	5	273506333	273506554	-	5	273506369	273506463	Hypo
Lsat_1_v5_gn_5_151580	5	287452802	287454661	+	5	287452774	287452997	Hypo
Lsat_1_v5_gn_5_156500	5	290337944	290340345	+	5	290342285	290342337	Hypo
Lsat_1_v5_gn_5_156521	5	290342646	290342933	-	5	290342824	290342879	Hypo
Lsat_1_v5_gn_5_161560	5	301818676	301819317	-	5	301819152	301819183	Hypo
Lsat_1_v5_gn_5_165000	5	305363961	305366509	-	5	305367330	305367425	Hypo
Lsat_1_v5_gn_5_165260	5	304523529	304524899	+	5	304522464	304522723	Hypo
Lsat_1_v5_gn_5_166341	5	306450236	306455800	-	5	306455597	306455626	Hypo
Lsat_1_v5_gn_5_171020	5	312150969	312154675	+	5	312155298	312155408	Hypo
Lsat_1_v5_gn_5_172941	5	315328492	315331742	-	5	315327658	315327723	Hypo
Lsat_1_v5_gn_5_177780	5	323119594	323119842	+	5	323119850	323119948	Hypo
Lsat_1_v5_gn_5_189101	5	337265547	337266209	-	5	337263641	337263696	Hypo
Lsat_1_v5_gn_5_51980	5	118576259	118582662	+	5	118584511	118584657	Hypo
Lsat_1_v5_gn_5_52000	5	118586947	118587408	+	5	118585177	118585283	Hypo
Lsat_1_v5_gn_5_53440	5	120905747	120910999	+	5	120912193	120912422	Hypo
Lsat_1_v5_gn_5_540	5	237548	241363	-	5	238751	238998	Hypo
Lsat_1_v5_gn_5_61781	5	140607622	140610702	+	5	140606426	140606502	Hypo
Lsat_1_v5_gn_5_61801	5	140606469	140606711	+	5	140606426	140606502	Hypo
Lsat_1_v5_gn_5_71041	5	162169523	162173281	-	5	162174938	162175122	Hypo
Lsat_1_v5_gn_5_87760	5	196413495	196414428	+	5	196414321	196414478	Hypo
Lsat_1_v5_gn_5_87781	5	196415281	196416644	-	5	196414321	196414478	Hypo
Lsat_1_v5_gn_5_99180	5	215381344	215386219	+	5	215385940	215386077	Hypo
Lsat_1_v5_gn_7_62281	5	293733763	293736632	-	5	293732967	293733027	Hypo
Lsat_1_v5_gn_6_104180	6	170998870	171000498	-	6	171001476	171001637	Hypo
Lsat_1_v5_gn_6_104420	6	171120863	171123697	-	6	171120455	171120533	Hypo
Lsat_1_v5_gn_6_111101	6	182430026	182431221	+	6	182430565	182430714	Hypo
Lsat_1_v5_gn_6_112720	6	184560709	184564021	+	6	184559572	184559738	Hypo
Lsat_1_v5_gn_6_113580	6	185387492	185394670	+	6	185389482	185389612	Hypo
Lsat_1_v5_gn_6_116861	6	188757151	188781628	+	6	188782152	188782370	Hypo
Lsat_1_v5_gn_6_19780	6	25028532	25030204	-	6	25031573	25031680	Hypo
Lsat_1_v5_gn_6_22481	6	28231672	28235907	+	6	28236987	28237009	Hypo
Lsat_1_v5_gn_6_22541	6	28167615	28170131	+	6	28170063	28170248	Hypo
Lsat_1_v5_gn_6_22760	6	29943372	29943826	-	6	29943974	29944008	Hypo
Lsat_1_v5_gn_6_5601	6	8861510	8861792	-	6	8861418	8861777	Hypo
Lsat_1_v5_gn_6_63900	6	100867948	100869687	+	6	100868241	100868332	Hypo
Lsat_1_v5_gn_6_76420	6	128614726	128615110	-	6	128615464	128615617	Hypo
Lsat_1_v5_gn_6_85720	6	140536651	140547356	+	6	140547070	140547257	Hypo
Lsat_1_v5_gn_6_86741	6	144770002	144773988	+	6	144771222	144771411	Hypo
Lsat_1_v5_gn_6_87960	6	145361695	145364525	+	6	145362296	145362469	Hypo
Lsat_1_v5_gn_6_90200	6	150365208	150368688	+	6	150365363	150365535	Hypo
Lsat_1_v5_gn_6_9261	6	11651784	11654986	+	6	11651033	11651061	Hypo
Lsat_1_v5_gn_6_95441	6	157636989	157639739	-	6	157638756	157639072	Hypo
Lsat_1_v5_gn_6_98061	6	161376938	161377270	+	6	161377171	161377406	Hypo
Lsat_1_v5_gn_7_102960	7	174011615	174011803	-	7	174012232	174012355	Hypo
Lsat_1_v5_gn_7_102981	7	174007626	174011054	+	7	174012232	174012355	Hypo
Lsat_1_v5_gn_7_109521	7	183363075	183365156	+	7	183366201	183366415	Hypo
Lsat_1_v5_gn_7_13320	7	17579458	17581686	-	7	17582613	17582810	Hypo
Lsat_1_v5_gn_7_15300	7	19139203	19139682	+	7	19141207	19141433	Hypo
Lsat_1_v5_gn_7_31640	7	41616672	41620396	-	7	41621203	41621376	Hypo
Lsat_1_v5_gn_7_41940	7	57478005	57479129	+	7	57476382	57476460	Hypo
Lsat_1_v5_gn_7_53981	7	77427106	77430148	-	7	77425843	77425917	Hypo
Lsat_1_v5_gn_7_67440	7	101947309	101947731	+	7	101947521	101947976	Hypo
Lsat_1_v5_gn_7_88820	7	151289753	151290309	+	7	151289915	151290049	Hypo
Lsat_1_v5_gn_7_88920	7	151366049	151367167	+	7	151364976	151365077	Hypo
Lsat_1_v5_gn_7_95041	7	159879391	159882268	+	7	159882487	159882708	Hypo
Lsat_1_v5_gn_7_97001	7	164441139	164442200	+	7	164440242	164440309	Hypo
Lsat_1_v5_gn_8_104220	8	155870119	155870636	+	8	155869046	155869471	Hypo
Lsat_1_v5_gn_8_116200	8	178970990	178973096	+	8	178972803	178972870	Hypo
Lsat_1_v5_gn_8_156720	8	270941110	270942347	+	8	270940334	270940461	Hypo
Lsat_1_v5_gn_8_159641	8	278154319	278158167	-	8	278155470	278155534	Hypo
Lsat_1_v5_gn_8_161120	8	287839984	287840965	+	8	287839968	287840050	Hypo
Lsat_1_v5_gn_8_161140	8	287841208	287842564	+	8	287839968	287840050	Hypo
Lsat_1_v5_gn_8_62220	8	84330998	84337196	+	8	84336946	84336983	Hypo
Lsat_1_v5_gn_8_73161	8	108087402	108089449	-	8	108089587	108089621	Hypo
Lsat_1_v5_gn_8_80121	8	115338664	115340743	-	8	115340416	115340716	Hypo
Lsat_1_v5_gn_8_80160	8	115366263	115373868	+	8	115375459	115375549	Hypo
Lsat_1_v5_gn_8_86420	8	124645520	124648318	-	8	124649904	124650006	Hypo
Lsat_1_v5_gn_8_9021	8	12341628	12344338	+	8	12340364	12340533	Hypo
Lsat_1_v5_gn_8_9040	8	12335469	12340229	-	8	12340364	12340533	Hypo
Lsat_1_v5_gn_8_97740	8	144925636	144937655	+	8	144939245	144939659	Hypo
Lsat_1_v5_gn_8_97760	8	144938456	144940808	+	8	144939245	144939659	Hypo
Lsat_1_v5_gn_9_100300	9	158814468	158814656	-	9	158815709	158815952	Hypo
Lsat_1_v5_gn_9_100660	9	160700342	160701105	-	9	160702307	160702519	Hypo
Lsat_1_v5_gn_9_100680	9	160686337	160686795	-	9	160687790	160687947	Hypo
Lsat_1_v5_gn_9_10121	9	13091041	13097866	-	9	13096499	13096654	Hypo
Lsat_1_v5_gn_9_10741	9	12915182	12918830	-	9	12919602	12919660	Hypo
Lsat_1_v5_gn_9_11321	9	13169410	13172245	-	9	13168423	13168469	Hypo
Lsat_1_v5_gn_9_117581	9	190486504	190489931	-	9	190487866	190488189	Hypo
Lsat_1_v5_gn_9_11781	9	13546975	13547178	-	9	13546532	13546620	Hypo
Lsat_1_v5_gn_9_11801	9	13547193	13549538	-	9	13546532	13546620	Hypo
Lsat_1_v5_gn_9_121061	9	194869229	194874137	+	9	194873202	194873373	Hypo
Lsat_1_v5_gn_9_20640	9	22389482	22391134	-	9	22388123	22388184	Hypo
Lsat_1_v5_gn_9_20661	9	22383138	22386645	+	9	22388123	22388184	Hypo
Lsat_1_v5_gn_9_2760	9	3191782	3194539	-	9	3196454	3196550	Hypo
Lsat_1_v5_gn_9_29301	9	33538499	33546094	-	9	33546551	33546639	Hypo
Lsat_1_v5_gn_9_31800	9	34378371	34379040	+	9	34380825	34380878	Hypo
Lsat_1_v5_gn_9_31840	9	34379971	34380360	+	9	34380825	34380878	Hypo
Lsat_1_v5_gn_9_31861	9	34381995	34384446	-	9	34380825	34380878	Hypo
Lsat_1_v5_gn_9_4480	9	1063436	1066226	-	9	1062905	1063003	Hypo
Lsat_1_v5_gn_9_4501	9	1053511	1063261	+	9	1062905	1063003	Hypo
Lsat_1_v5_gn_9_48481	9	56953450	56955578	-	9	56951517	56951578	Hypo
Lsat_1_v5_gn_9_5000	9	540702	542180	-	9	540134	540247	Hypo
Lsat_1_v5_gn_9_5020	9	539888	540169	-	9	540134	540247	Hypo
Lsat_1_v5_gn_9_5400	9	2072157	2072899	+	9	2074675	2074836	Hypo
Lsat_1_v5_gn_9_54160	9	63673525	63674172	-	9	63675704	63675825	Hypo
Lsat_1_v5_gn_9_58581	9	72523386	72526720	+	9	72523535	72523549	Hypo
Lsat_1_v5_gn_9_63881	9	78773348	78775788	+	9	78774231	78774480	Hypo
Lsat_1_v5_gn_9_76700	9	106167876	106169012	-	9	106167249	106167404	Hypo
Lsat_1_v5_gn_9_901	9	5690038	5692135	+	9	5689261	5689287	Hypo
Lsat_1_v5_gn_9_921	9	5678960	5687821	+	9	5689261	5689287	Hypo
Lsat_1_v5_gn_9_99361	9	158239899	158245811	+	9	158245739	158245917	Hypo

## Sheet: Table S10
Table S10. GO enrichment analysis of genes related to shared domestication-induced hyper-DMRs.
GO_acc	Term_type	Term	Queryitem	Querytotal	Bgitem	Bgtotal	Pvalue
GO:0044699	P	single-organism process	166	351	9448	28362	5e-08
GO:0006464	P	cellular protein modification process	50	351	2126	28362	1.2e-05
GO:0044763	P	single-organism cellular process	118	351	6591	28362	7.4e-06
GO:0036211	P	protein modification process	50	351	2126	28362	1.2e-05
GO:0009987	P	cellular process	197	351	12771	28362	2.2e-05
GO:0016043	P	cellular component organization	54	351	2456	28362	3.3e-05
GO:0071840	P	cellular component organization or biogenesis	57	351	2812	28362	0.00017
GO:0043412	P	macromolecule modification	53	351	2532	28362	0.00014
GO:0006468	P	protein phosphorylation	26	351	936	28362	0.00015
GO:0006793	P	phosphorus metabolic process	40	351	1751	28362	0.00018
GO:0051234	P	establishment of localization	51	351	2406	28362	0.00014
GO:0051179	P	localization	53	351	2517	28362	0.00012
GO:0001101	P	response to acid chemical	30	351	1181	28362	0.00022
GO:0006810	P	transport	50	351	2391	28362	0.00022
GO:0006796	P	phosphate-containing compound metabolic process	39	351	1735	28362	0.00029
GO:0044703	P	multi-organism reproductive process	14	351	368	28362	0.00029
GO:0051704	P	multi-organism process	37	351	1631	28362	0.00036
GO:0006996	P	organelle organization	32	351	1335	28362	0.00036
GO:0055085	P	transmembrane transport	20	351	667	28362	0.00035
GO:0044765	P	single-organism transport	26	351	1004	28362	0.00043
GO:0007154	P	cell communication	46	351	2223	28362	0.0005
GO:0050896	P	response to stimulus	104	351	6250	28362	0.0006
GO:0009856	P	pollination	11	351	268	28362	0.0007
GO:0044706	P	multi-multicellular organism process	11	351	268	28362	0.0007
GO:1902578	P	single-organism localization	26	351	1040	28362	0.00072
GO:0007165	P	signal transduction	41	351	1965	28362	0.00088
GO:0072594	P	establishment of protein localization to organelle	9	351	192	28362	0.00087
GO:0023052	P	signaling	41	351	1997	28362	0.0012
GO:0044700	P	single organism signaling	41	351	1995	28362	0.0012
GO:0016310	P	phosphorylation	29	351	1254	28362	0.0012
GO:0051716	P	cellular response to stimulus	54	351	2856	28362	0.0013
GO:0044710	P	single-organism metabolic process	70	351	3970	28362	0.0015
GO:0006605	P	protein targeting	9	351	209	28362	0.0015
GO:0007005	P	mitochondrion organization	7	351	131	28362	0.0016
GO:0008152	P	metabolic process	177	351	12035	28362	0.0016
GO:0044743	P	intracellular protein transmembrane import	5	351	67	28362	0.0019
GO:0042742	P	defense response to bacterium	12	351	354	28362	0.002
GO:0071704	P	organic substance metabolic process	159	351	10672	28362	0.0021
GO:0033365	P	protein localization to organelle	9	351	221	28362	0.0022
GO:0016570	P	histone modification	7	351	142	28362	0.0025
GO:0006839	P	mitochondrial transport	6	351	107	28362	0.0027
GO:0065002	P	intracellular protein transmembrane transport	5	351	73	28362	0.0027
GO:0071806	P	protein transmembrane transport	5	351	75	28362	0.003
GO:0000003	P	reproduction	35	351	1721	28362	0.0032
GO:0042221	P	response to chemical	52	351	2853	28362	0.0034
GO:0018193	P	peptidyl-amino acid modification	10	351	284	28362	0.0035
GO:1901700	P	response to oxygen-containing compound	32	351	1557	28362	0.004
GO:0009617	P	response to bacterium	13	351	441	28362	0.0042
GO:0050789	P	regulation of biological process	86	351	5306	28362	0.0044
GO:0006952	P	defense response	32	351	1566	28362	0.0044
GO:0048583	P	regulation of response to stimulus	15	351	565	28362	0.0056
GO:0022414	P	reproductive process	34	351	1715	28362	0.0053
GO:0044237	P	cellular metabolic process	146	351	9879	28362	0.0053
GO:1902582	P	single-organism intracellular transport	7	351	165	28362	0.0054
GO:0044238	P	primary metabolic process	146	351	9890	28362	0.0055
GO:0044267	P	cellular protein metabolic process	65	351	3841	28362	0.0057
GO:0044042	P	glucan metabolic process	8	351	218	28362	0.0069
GO:0097305	P	response to alcohol	15	351	583	28362	0.0073
GO:0097306	P	cellular response to alcohol	9	351	267	28362	0.0072
GO:0009737	P	response to abscisic acid	15	351	578	28362	0.0068
GO:0044260	P	cellular macromolecule metabolic process	113	351	7410	28362	0.0069
GO:0006073	P	cellular glucan metabolic process	8	351	218	28362	0.0069
GO:0044702	P	single organism reproductive process	31	351	1544	28362	0.0064
GO:0071215	P	cellular response to abscisic acid stimulus	9	351	267	28362	0.0072
GO:0080134	P	regulation of response to stress	10	351	316	28362	0.0072
GO:0032501	P	multicellular organismal process	53	351	3032	28362	0.0069
GO:1902580	P	single-organism cellular localization	7	351	172	28362	0.0067
GO:0032502	P	developmental process	56	351	3233	28362	0.0066
GO:0098542	P	defense response to other organism	21	351	936	28362	0.0075
GO:0006811	P	ion transport	16	351	645	28362	0.0078
GO:0015698	P	inorganic anion transport	5	351	95	28362	0.0078
GO:0055086	P	nucleobase-containing small molecule metabolic process	11	351	370	28362	0.0076
GO:0045088	P	regulation of innate immune response	5	351	96	28362	0.0081
GO:0044264	P	cellular polysaccharide metabolic process	9	351	273	28362	0.0082
GO:0051276	P	chromosome organization	13	351	482	28362	0.0084
GO:0016569	P	covalent chromatin modification	8	351	228	28362	0.0088
GO:0050794	P	regulation of cellular process	78	351	4857	28362	0.0087
GO:0071229	P	cellular response to acid chemical	13	351	485	28362	0.0088
GO:1901293	P	nucleoside phosphate biosynthetic process	6	351	139	28362	0.009
GO:0048856	P	anatomical structure development	54	351	3146	28362	0.0091
GO:0051641	P	cellular localization	15	351	601	28362	0.0094
GO:0031347	P	regulation of defense response	8	351	233	28362	0.01
GO:0050776	P	regulation of immune response	5	351	101	28362	0.0098
GO:0009719	P	response to endogenous stimulus	33	351	1732	28362	0.01
GO:0070727	P	cellular macromolecule localization	12	351	441	28362	0.01
GO:0051128	P	regulation of cellular component organization	9	351	286	28362	0.011
GO:0040007	P	growth	16	351	678	28362	0.012
GO:0044767	P	single-organism developmental process	53	351	3131	28362	0.013
GO:0043933	P	macromolecular complex subunit organization	17	351	745	28362	0.013
GO:0009725	P	response to hormone	31	351	1631	28362	0.013
GO:0006886	P	intracellular protein transport	10	351	350	28362	0.014
GO:0002682	P	regulation of immune system process	5	351	111	28362	0.014
GO:0009791	P	post-embryonic development	30	351	1576	28362	0.014
GO:0009607	P	response to biotic stimulus	25	351	1253	28362	0.015
GO:0006753	P	nucleoside phosphate metabolic process	9	351	305	28362	0.016
GO:0048518	P	positive regulation of biological process	19	351	881	28362	0.016
GO:0051321	P	meiotic cell cycle	6	351	158	28362	0.016
GO:0071365	P	cellular response to auxin stimulus	7	351	206	28362	0.016
GO:0009845	P	seed germination	6	351	161	28362	0.017
GO:0043207	P	response to external biotic stimulus	24	351	1212	28362	0.018
GO:0033993	P	response to lipid	17	351	772	28362	0.018
GO:0051707	P	response to other organism	24	351	1210	28362	0.018
GO:0019953	P	sexual reproduction	5	351	118	28362	0.018
GO:0009250	P	glucan biosynthetic process	5	351	120	28362	0.019
GO:0061024	P	membrane organization	7	351	212	28362	0.019
GO:0017038	P	protein import	5	351	120	28362	0.019
GO:1902589	P	single-organism organelle organization	9	351	316	28362	0.019
GO:0006950	P	response to stress	57	351	3506	28362	0.02
GO:0051649	P	establishment of localization in cell	12	351	488	28362	0.021
GO:0006325	P	chromatin organization	9	351	322	28362	0.021
GO:0005976	P	polysaccharide metabolic process	11	351	432	28362	0.021
GO:0009611	P	response to wounding	7	351	217	28362	0.021
GO:0071702	P	organic substance transport	24	351	1234	28362	0.022
GO:0055114	P	oxidation-reduction process	29	351	1566	28362	0.022
GO:0048580	P	regulation of post-embryonic development	9	351	329	28362	0.024
GO:0080167	P	response to karrikin	5	351	128	28362	0.024
GO:0007049	P	cell cycle	13	351	558	28362	0.024
GO:0009605	P	response to external stimulus	29	351	1582	28362	0.025
GO:0000904	P	cell morphogenesis involved in differentiation	7	351	226	28362	0.025
GO:0090351	P	seedling development	6	351	177	28362	0.025
GO:0006820	P	anion transport	7	351	227	28362	0.026
GO:0019538	P	protein metabolic process	67	351	4289	28362	0.026
GO:0032870	P	cellular response to hormone stimulus	18	351	879	28362	0.028
GO:0019684	P	photosynthesis, light reaction	5	351	134	28362	0.028
GO:0006399	P	tRNA metabolic process	5	351	135	28362	0.029
GO:0009165	P	nucleotide biosynthetic process	5	351	137	28362	0.031
GO:1901701	P	cellular response to oxygen-containing compound	14	351	635	28362	0.03
GO:0010033	P	response to organic substance	35	351	2023	28362	0.03
GO:0005975	P	carbohydrate metabolic process	22	351	1144	28362	0.03
GO:0043170	P	macromolecule metabolic process	117	351	8111	28362	0.031
GO:0000902	P	cell morphogenesis	10	351	402	28362	0.031
GO:0009860	P	pollen tube growth	5	351	138	28362	0.031
GO:0071495	P	cellular response to endogenous stimulus	18	351	890	28362	0.031
GO:0007275	P	multicellular organism development	46	351	2811	28362	0.033
GO:0090407	P	organophosphate biosynthetic process	8	351	293	28362	0.033
GO:0071310	P	cellular response to organic substance	20	351	1023	28362	0.033
GO:0065007	P	biological regulation	90	351	6062	28362	0.033
GO:0009738	P	abscisic acid-activated signaling pathway	7	351	243	28362	0.035
GO:0048868	P	pollen tube development	6	351	191	28362	0.035
GO:0034613	P	cellular protein localization	10	351	410	28362	0.035
GO:0046483	P	heterocycle metabolic process	68	351	4433	28362	0.035
GO:0048588	P	developmental cell growth	6	351	192	28362	0.035
GO:0006725	P	cellular aromatic compound metabolic process	70	351	4588	28362	0.036
GO:0015031	P	protein transport	14	351	653	28362	0.036
GO:0046907	P	intracellular transport	11	351	473	28362	0.037
GO:0051301	P	cell division	9	351	358	28362	0.038
GO:0009117	P	nucleotide metabolic process	8	351	302	28362	0.038
GO:0070887	P	cellular response to chemical stimulus	22	351	1176	28362	0.039
GO:0045184	P	establishment of protein localization	14	351	661	28362	0.039
GO:0048468	P	cell development	8	351	306	28362	0.04
GO:0048364	P	root development	11	351	482	28362	0.041
GO:0015979	P	photosynthesis	7	351	253	28362	0.042
GO:0022622	P	root system development	11	351	484	28362	0.042
GO:1901360	P	organic cyclic compound metabolic process	71	351	4700	28362	0.042
GO:0034220	P	ion transmembrane transport	7	351	255	28362	0.043
GO:0071214	P	cellular response to abiotic stimulus	6	351	202	28362	0.043
GO:0042445	P	hormone metabolic process	5	351	152	28362	0.044
GO:0033036	P	macromolecule localization	19	351	996	28362	0.045
GO:0051239	P	regulation of multicellular organismal process	11	351	490	28362	0.045
GO:0009628	P	response to abiotic stimulus	34	351	2022	28362	0.045
GO:0044707	P	single-multicellular organism process	46	351	2875	28362	0.045
GO:0044802	P	single-organism membrane organization	5	351	153	28362	0.045
GO:0048285	P	organelle fission	7	351	257	28362	0.044
GO:0032989	P	cellular component morphogenesis	10	351	436	28362	0.049
GO:0046700	P	heterocycle catabolic process	5	351	157	28362	0.049
GO:0003824	F	catalytic activity	158	351	9101	28362	3.5e-07
GO:0017076	F	purine nucleotide binding	60	351	2633	28362	3.8e-06
GO:0032555	F	purine ribonucleotide binding	59	351	2631	28362	7.5e-06
GO:0032550	F	purine ribonucleoside binding	59	351	2612	28362	6e-06
GO:0001882	F	nucleoside binding	60	351	2618	28362	3.2e-06
GO:0001883	F	purine nucleoside binding	59	351	2612	28362	6e-06
GO:0036094	F	small molecule binding	72	351	3434	28362	6.3e-06
GO:0097367	F	carbohydrate derivative binding	60	351	2696	28362	7.8e-06
GO:0032549	F	ribonucleoside binding	60	351	2617	28362	3.1e-06
GO:0035639	F	purine ribonucleoside triphosphate binding	58	351	2515	28362	4e-06
GO:0016772	F	transferase activity, transferring phosphorus-containing groups	42	351	1657	28362	1.2e-05
GO:0032553	F	ribonucleotide binding	59	351	2664	28362	1.1e-05
GO:0005488	F	binding	190	351	12081	28362	1e-05
GO:0005524	F	ATP binding	52	351	2248	28362	1.2e-05
GO:0030554	F	adenyl nucleotide binding	54	351	2366	28362	1.2e-05
GO:0000166	F	nucleotide binding	69	351	3370	28362	2.2e-05
GO:1901265	F	nucleoside phosphate binding	69	351	3370	28362	2.2e-05
GO:0004672	F	protein kinase activity	28	351	925	28362	2e-05
GO:0032559	F	adenyl ribonucleotide binding	53	351	2364	28362	2.4e-05
GO:0016773	F	phosphotransferase activity, alcohol group as acceptor	30	351	1072	28362	4.2e-05
GO:0004674	F	protein serine/threonine kinase activity	22	351	767	28362	0.00032
GO:0016779	F	nucleotidyltransferase activity	10	351	209	28362	0.00039
GO:1901363	F	heterocyclic compound binding	124	351	7718	28362	0.00057
GO:0016301	F	kinase activity	33	351	1436	28362	0.0006
GO:0097159	F	organic cyclic compound binding	124	351	7737	28362	0.00063
GO:0016740	F	transferase activity	69	351	3791	28362	0.0007
GO:0022804	F	active transmembrane transporter activity	17	351	595	28362	0.0016
GO:0046914	F	transition metal ion binding	39	351	1912	28362	0.0018
GO:0003899	F	DNA-directed RNA polymerase activity	5	351	67	28362	0.0019
GO:0022857	F	transmembrane transporter activity	26	351	1146	28362	0.0027
GO:0019825	F	oxygen binding	9	351	234	28362	0.0032
GO:0034062	F	RNA polymerase activity	5	351	75	28362	0.003
GO:0046872	F	metal ion binding	64	351	3673	28362	0.0032
GO:0043169	F	cation binding	64	351	3678	28362	0.0033
GO:0016817	F	hydrolase activity, acting on acid anhydrides	20	351	826	28362	0.0041
GO:0015399	F	primary active transmembrane transporter activity	9	351	252	28362	0.0051
GO:0005515	F	protein binding	63	351	3669	28362	0.0048
GO:0015405	F	P-P-bond-hydrolysis-driven transmembrane transporter activity	9	351	251	28362	0.0049
GO:0043167	F	ion binding	65	351	3821	28362	0.0051
GO:0046906	F	tetrapyrrole binding	12	351	402	28362	0.0053
GO:0016787	F	hydrolase activity	57	351	3279	28362	0.0057
GO:0004497	F	monooxygenase activity	10	351	305	28362	0.0057
GO:0016462	F	pyrophosphatase activity	19	351	809	28362	0.0069
GO:0016818	F	hydrolase activity, acting on acid anhydrides, in phosphorus-containing anhydrides	19	351	817	28362	0.0076
GO:0005506	F	iron ion binding	10	351	317	28362	0.0073
GO:0016887	F	ATPase activity	14	351	530	28362	0.0076
GO:0004888	F	transmembrane signaling receptor activity	6	351	140	28362	0.0093
GO:0005215	F	transporter activity	28	351	1406	28362	0.01
GO:0042623	F	ATPase activity, coupled	11	351	389	28362	0.011
GO:0022891	F	substrate-specific transmembrane transporter activity	20	351	916	28362	0.012
GO:0019199	F	transmembrane receptor protein kinase activity	5	351	106	28362	0.012
GO:0022892	F	substrate-specific transporter activity	22	351	1045	28362	0.012
GO:0015075	F	ion transmembrane transporter activity	15	351	629	28362	0.014
GO:0016705	F	oxidoreductase activity, acting on paired donors, with incorporation or reduction of molecular oxygen	11	351	407	28362	0.014
GO:0099600	F	transmembrane receptor activity	6	351	156	28362	0.015
GO:0017111	F	nucleoside-triphosphatase activity	17	351	766	28362	0.017
GO:0008509	F	anion transmembrane transporter activity	6	351	164	28362	0.018
GO:0038023	F	signaling receptor activity	6	351	165	28362	0.019
GO:0019899	F	enzyme binding	8	351	265	28362	0.02
GO:0016614	F	oxidoreductase activity, acting on CH-OH group of donors	7	351	214	28362	0.019
GO:0008270	F	zinc ion binding	25	351	1297	28362	0.021
GO:0016788	F	hydrolase activity, acting on ester bonds	22	351	1131	28362	0.027
GO:0016491	F	oxidoreductase activity	28	351	1547	28362	0.031
GO:0016616	F	oxidoreductase activity, acting on the CH-OH group of donors, NAD or NADP as acceptor	5	351	143	28362	0.036
GO:0020037	F	heme binding	9	351	360	28362	0.039
GO:0042626	F	ATPase activity, coupled to transmembrane movement of substances	6	351	202	28362	0.043
GO:0043492	F	ATPase activity, coupled to movement of substances	6	351	203	28362	0.044
GO:0004721	F	phosphoprotein phosphatase activity	6	351	203	28362	0.044
GO:0016874	F	ligase activity	7	351	258	28362	0.045
GO:0016820	F	hydrolase activity, acting on acid anhydrides, catalyzing transmembrane movement of substances	6	351	205	28362	0.046
GO:0060089	F	molecular transducer activity	6	351	209	28362	0.049
GO:0004872	F	receptor activity	6	351	209	28362	0.049
GO:0009532	C	plastid stroma	30	351	774	28362	7.5e-08
GO:0044422	C	organelle part	99	351	4894	28362	3e-07
GO:0009570	C	chloroplast stroma	28	351	740	28362	3.3e-07
GO:0044446	C	intracellular organelle part	99	351	4882	28362	2.7e-07
GO:0044435	C	plastid part	42	351	1455	28362	5.1e-07
GO:0044434	C	chloroplast part	41	351	1419	28362	6.9e-07
GO:0044464	C	cell part	313	351	22662	28362	2.8e-06
GO:0005623	C	cell	313	351	22664	28362	2.8e-06
GO:0032991	C	macromolecular complex	58	351	2658	28362	2e-05
GO:0009295	C	nucleoid	6	351	48	28362	5e-05
GO:0010287	C	plastoglobule	7	351	80	28362	9.7e-05
GO:0031984	C	organelle subcompartment	24	351	817	28362	0.00012
GO:0016020	C	membrane	138	351	8532	28362	0.00015
GO:0071944	C	cell periphery	79	351	4309	28362	0.00021
GO:0009547	C	plastid ribosome	5	351	43	28362	0.0003
GO:0031975	C	envelope	29	351	1170	28362	0.00041
GO:0031967	C	organelle envelope	29	351	1170	28362	0.00041
GO:0009579	C	thylakoid	18	351	584	28362	0.0005
GO:1990904	C	ribonucleoprotein complex	23	351	852	28362	0.00053
GO:0030529	C	intracellular ribonucleoprotein complex	23	351	852	28362	0.00053
GO:0005886	C	plasma membrane	69	351	3735	28362	0.00047
GO:0044444	C	cytoplasmic part	165	351	10923	28362	0.00078
GO:0019866	C	organelle inner membrane	13	351	371	28362	0.00098
GO:0043232	C	intracellular non-membrane-bounded organelle	34	351	1543	28362	0.001
GO:0043228	C	non-membrane-bounded organelle	34	351	1543	28362	0.001
GO:0009941	C	chloroplast envelope	19	351	688	28362	0.0012
GO:0005737	C	cytoplasm	195	351	13406	28362	0.0012
GO:0009507	C	chloroplast	73	351	4148	28362	0.0012
GO:0005743	C	mitochondrial inner membrane	11	351	287	28362	0.0012
GO:0000313	C	organellar ribosome	5	351	62	28362	0.0014
GO:0009526	C	plastid envelope	19	351	707	28362	0.0017
GO:0009536	C	plastid	73	351	4213	28362	0.0018
GO:0005829	C	cytosol	40	351	1993	28362	0.002
GO:0031976	C	plastid thylakoid	15	351	509	28362	0.0022
GO:0009534	C	chloroplast thylakoid	15	351	508	28362	0.0021
GO:1902494	C	catalytic complex	18	351	711	28362	0.0041
GO:0043234	C	protein complex	36	351	1834	28362	0.0048
GO:0005802	C	trans-Golgi network	9	351	256	28362	0.0056
GO:0044425	C	membrane part	94	351	5962	28362	0.0062
GO:0031966	C	mitochondrial membrane	11	351	362	28362	0.0066
GO:0005773	C	vacuole	28	351	1359	28362	0.0068
GO:0005740	C	mitochondrial envelope	11	351	376	28362	0.0085
GO:0044429	C	mitochondrial part	13	351	486	28362	0.009
GO:0044424	C	intracellular part	276	351	20693	28362	0.009
GO:0005622	C	intracellular	276	351	20721	28362	0.01
GO:0055035	C	plastid thylakoid membrane	11	351	401	28362	0.013
GO:0009535	C	chloroplast thylakoid membrane	11	351	400	28362	0.013
GO:0016021	C	integral component of membrane	83	351	5324	28362	0.014
GO:0098791	C	Golgi subcompartment	9	351	303	28362	0.015
GO:0034357	C	photosynthetic membrane	11	351	422	28362	0.018
GO:0042651	C	thylakoid membrane	11	351	421	28362	0.018
GO:0031224	C	intrinsic component of membrane	85	351	5540	28362	0.018
GO:0098796	C	membrane protein complex	14	351	597	28362	0.019
GO:0043229	C	intracellular organelle	247	351	18517	28362	0.026
GO:0070013	C	intracellular organelle lumen	20	351	1008	28362	0.029
GO:0031974	C	membrane-enclosed lumen	20	351	1008	28362	0.029
GO:0043227	C	membrane-bounded organelle	243	351	18217	28362	0.029
GO:0043226	C	organelle	247	351	18527	28362	0.026
GO:0043231	C	intracellular membrane-bounded organelle	243	351	18205	28362	0.028
GO:0043233	C	organelle lumen	20	351	1008	28362	0.029
GO:0044436	C	thylakoid part	11	351	463	28362	0.033
GO:0005768	C	endosome	10	351	405	28362	0.033
GO:0015935	C	small ribosomal subunit	5	351	140	28362	0.033
GO:0098800	C	inner mitochondrial membrane protein complex	5	351	153	28362	0.045

[truncated: 5 more sheets: Table S11, Table S12, Table S13, Table S14 , Table S15]
